# Supplementary material for: Pseudogenes and Their Genome-Wide Prediction in Plants
Source: Int J Mol Sci. 2016 Nov 28;17(12):1991. doi: 10.3390/ijms17121991 (PMC5187791; doi:10.3390/ijms17121991)
Supplement: Supplementary file 1 [file ijms-17-01991-s001.zip]

Archive with 1 entries (1 files):
- ijms-158679-SI.xlsx
