# Supplementary material for: Pseudogenes and Their Genome-Wide Prediction in Plants
Source: Int J Mol Sci. 2016 Nov 28;17(12):1991. doi: 10.3390/ijms17121991 (PMC5187791; doi:10.3390/ijms17121991)
Supplement: Supplementary file 1 [file ijms-17-01991-s001.zip › ijms-158679-SI.xlsx]

## Sheet: Table S1-(A)PseudoPipe
Table S1-A. Pseudogene prediction results in the Arabidopsis thaliana genome using PseudoPipe compared to the known pseudogenes
chromosome	*start	end	strand	query	fraction	insertion	deletion	frameshift	premuture stop	E-value	identity	polyA	type	*knownpseudogene
1	366	746	+	AT3G26800.1	0.6	10	3	0	3	2e-05	0.328	1	FRAG	-
1	47067	47292	+	AT1G02730.1	0.07	4	9	3	0	6e-17	0.726	0	FRAG	-
1	72915	73568	+	AT1G01160.2	0.54	1	0	1	0	4e-11	1	0	DUP	-
1	76766	77267	+	AT4G29090.1	0.28	5	0	1	0	2e-08	0.293	3	FRAG	-
1	132080	132225	-	AT1G03560.1	0.07	1	0	1	0	2e-10	0.796	0	FRAG	-
1	402714	402824	-	AT3G60260.3	0.15	0	0	0	0	6e-08	0.703	0	FRAG	AT1G02136.1
1	406061	407552	+	AT1G02145.4	0.46	3	0	3	0	7e-16	1	0	DUP	-
1	448216	448302	+	AT1G02490.1	0.76	0	0	0	0	5e-08	0.862	0	FRAG	-
1	496345	496566	+	AT1G02420.1	0.15	0	0	0	0	8e-23	0.919	0	FRAG	-
1	558354	558548	-	AT4G20480.1	0.25	0	0	0	0	3e-14	0.585	0	FRAG	-
1	582437	582928	+	AT5G61710.1	0.93	29	7	2	0	1e-09	0.702	1	FRAG	AT1G02681.1
1	583391	583936	+	AT2G36110.1	0.74	11	5	0	0	5e-08	0.278	0	FRAG	-
1	660106	660405	-	AT1G02940.1	0.4	4	4	2	3	7e-21	0.654	0	FRAG	-
1	889761	889850	-	AT1G03200.1	0.73	0	0	0	0	6e-11	0.9	0	PSSD	-
1	892820	893913	+	AT2G42470.1	0.34	41	9	1	3	4e-38	0.38	0	FRAG	AT1G03580.1
1	997418	999605	+	AT1G03910.2	0.56	2	0	2	0	5e-15	1	0	DUP	-
1	1100200	1100471	-	AT5G07350.2	0.07	0	0	0	1	5e-13	0.86	3	DUP	-
1	1210322	1210549	-	AT2G33450.1	0.53	0	0	0	0	1e-40	0.961	0	FRAG	AT1G04457.1
1	1293373	1293507	-	AT1G04645.1	0.35	0	0	0	2	4e-09	0.578	0	FRAG	-
1	1425816	1426330	+	AT1G05000.2	0.4	1	0	1	0	7e-12	0.99	3	DUP	-
1	1429358	1429849	+	AT1G28020.1	0.31	2	25	0	0	3e-25	0.392	0	FRAG	-
1	1443914	1444303	-	AT1G17630.1	0.18	2	0	0	2	9e-38	0.777	0	FRAG	-
1	1444217	1444312	+	AT2G34120.1	0.46	0	0	0	0	3e-08	0.75	2	FRAG	-
1	1445106	1445225	+	AT1G06148.1	0.53	0	0	0	0	1e-10	0.75	3	FRAG	-
1	1446416	1447270	-	AT5G40170.1	0.39	12	32	7	6	1e-15	0.481	3	FRAG	-
1	1453216	1454260	-	AT2G32630.1	0.64	17	58	10	3	6e-33	0.563	1	FRAG	AT1G05061.1
1	1598344	1598499	-	AT1G50080.1	0.57	0	0	0	0	1e-15	0.577	0	FRAG	-
1	1641820	1642358	-	AT2G45930.1	0.81	3	16	1	2	3e-17	0.357	0	FRAG	-
1	1729336	1729473	-	AT1G06148.2	0.54	1	0	0	1	2e-07	0.63	0	FRAG	-
1	1942945	1944713	-	AT5G14850.2	0.92	42	22	7	15	3e-34	0.49	0	DUP	AT1G06370.1
1	2156497	2157068	-	AT2G30160.1	0.39	1	12	1	1	3e-07	0.53	0	FRAG	-
1	2209321	2212316	-	AT1G07200.2	0.9	1	0	1	0	0	1	0	DUP	-
1	2409874	2409960	+	AT5G05580.1	0.07	0	0	0	0	2e-07	0.897	0	FRAG	-
1	2430516	2431843	-	AT1G07870.1	0.61	0	0	0	0	4e-19	1	0	DUP	-
1	2444896	2445009	+	AT2G45330.1	0.13	0	0	0	0	3e-10	0.789	0	FRAG	-
1	2465399	2465603	+	AT1G07901.1	0.94	2	0	0	0	2e-12	0.86	0	DUP	-
1	2535463	2535797	+	AT1G08110.4	0.35	1	0	1	0	5e-29	0.99	3	DUP	-
1	2540041	2540998	-	AT1G08125.2	0.52	1	0	1	0	2e-81	1	0	DUP	-
1	2669051	2669460	-	AT1G56340.1	0.18	1	0	1	0	4e-07	0.65	0	FRAG	-
1	2819765	2820329	-	AT1G34670.1	0.33	0	0	0	0	3e-32	0.66	0	DUP	-
1	2858989	2859819	+	AT5G41580.1	0.34	10	20	2	1	6e-31	0.43	0	DUP	-
1	3057766	3058061	+	AT1G66800.1	0.24	35	10	1	4	1e-14	0.43	0	FRAG	-
1	3062433	3063281	-	AT1G09590.1	0.97	0	1	0	2	1e-36	0.88	0	DUP	AT1G09486.1
1	3180658	3180813	+	AT3G57770.1	0.19	0	0	0	2	1e-13	0.731	0	FRAG	-
1	3296823	3297235	+	AT1G09650.1	0.31	21	1	2	0	1e-20	0.645	0	FRAG	-
1	3329126	3331164	+	AT1G43760.1	0.93	2	3	1	0	0	0.58	0	DUP	-
1	3332329	3333204	+	AT4G04650.1	0.88	2	1	0	0	7e-118	0.628	0	PSSD	-
1	3361479	3361632	-	AT1G06150.1	0.04	1	4	1	1	2e-12	0.727	0	FRAG	-
1	3363164	3363274	-	AT1G10240.1	0.05	0	0	0	1	2e-11	0.892	0	FRAG	-
1	3428023	3428297	+	AT1G59820.1	0.07	3	0	1	0	9e-37	0.815	0	FRAG	AT1G10419.1
1	3469700	3469842	-	AT5G53740.1	0.17	1	0	1	0	1e-12	0.875	0	FRAG	-
1	3474528	3474969	+	AT5G58003.1	0.36	3	12	1	0	2e-33	0.604	0	FRAG	AT1G10538.1
1	3546810	3547777	-	AT2G25370.1	0.19	1	16	1	4	2e-14	0.68	0	DUP	-
1	3630956	3632125	+	AT3G13680.1	0.97	20	13	0	1	7e-124	0.563	3	PSSD	-
1	3730414	3731637	+	AT1G13200.1	0.94	1	4	0	0	0	0.711	0	PSSD	-
1	3823158	3823714	-	AT1G11362.1	1	3	0	1	0	3e-72	0.747	0	PSSD	-
1	3861092	3861826	+	AT1G10980.1	0.42	41	9	4	4	9e-16	0.447	0	FRAG	-
1	3867441	3868453	-	AT5G52930.1	0.88	31	6	3	1	2e-85	0.549	0	PSSD	AT1G11482.1
1	3894690	3896902	+	AT4G03940.1	0.99	36	0	1	5	1e-51	0.8	1	DUP	-
1	3898882	3899842	+	AT4G03950.1	0.79	18	0	2	1	1e-54	0.87	3	DUP	AT1G11595.1
1	3906726	3907323	+	AT1G11620.1	0.59	16	29	3	1	1e-35	0.592	0	FRAG	-
1	3911514	3911921	+	AT1G11620.1	0.37	0	0	0	0	2e-52	1	3	FRAG	-
1	3987775	3987948	-	AT5G18020.1	0.64	0	0	0	1	5e-21	0.724	0	FRAG	AT1G11803.1
1	3988346	3989396	+	AT4G17200.1	1	25	49	8	3	2e-29	0.455	3	PSSD	AT1G11806.1
1	4006864	4006965	+	AT3G06895.1	0.67	0	0	0	0	3e-12	0.912	0	FRAG	-
1	4294148	4294567	-	AT5G16640.1	0.27	2	0	0	0	7e-28	0.45	3	FRAG	-
1	4315487	4315790	+	AT1G12663.1	0.83	7	1	1	0	3e-12	0.559	0	PSSD	AT1G12669.1
1	4316722	4316946	+	AT1G12663.1	0.61	6	1	0	0	1e-11	0.5	0	FRAG	AT1G12670.1
1	4317438	4317620	+	AT5G65560.1	0.07	1	0	0	0	3e-09	0.508	0	FRAG	-
1	4323096	4323278	-	AT1G12300.1	0.1	0	1	0	1	2e-21	0.79	0	FRAG	-
1	4455477	4457098	+	AT1G13080.1	1	5	2	2	0	0	0.74	0	DUP	AT1G13070.1
1	4505140	4505321	-	AT1G13200.1	0.14	1	0	1	1	7e-13	0.738	0	FRAG	-
1	4569625	4570911	-	AT1G13340.1	0.89	1	0	1	0	0	1	3	DUP	-
1	4612357	4612721	+	AT3G25980.1	0.44	30	0	1	3	7e-16	0.492	0	FRAG	-
1	4627792	4628472	-	AT1G13480.1	0.58	8	7	0	0	2e-45	0.675	0	FRAG	-
1	4686565	4686905	-	AT1G28170.1	0.34	5	0	3	3	7e-10	0.482	0	FRAG	-
1	4762012	4762424	-	AT1G13810.1	0.69	1	70	1	6	4e-09	0.332	0	FRAG	-
1	4815698	4816277	-	AT1G23201.1	0.94	29	7	4	5	8e-07	0.352	0	FRAG	-
1	4825016	4827363	-	AT2G26790.1	1	22	30	5	1	9e-137	0.482	0	PSSD	AT1G14090.1
1	4832486	4832768	-	AT1G14120.1	0.3	4	0	2	5	3e-23	0.695	0	FRAG	-
1	4842159	4842353	-	AT1G16820.1	0.68	2	0	0	2	2e-09	0.508	0	FRAG	-
1	4887359	4887927	-	AT1G11270.3	0.84	10	6	1	0	3e-31	0.449	0	PSSD	-
1	4936152	4937015	+	AT1G09650.1	0.77	0	6	0	0	8e-83	0.541	0	PSSD	-
1	4997962	4998137	-	AT2G02080.1	0.11	3	0	2	1	2e-09	0.776	0	FRAG	-
1	5023656	5026062	+	AT1G14650.1	1	2	13	2	0	2e-29	0.82	0	DUP	-
1	5028077	5028427	+	AT1G14640.1	0.16	1	0	0	0	9e-08	0.65	0	FRAG	-
1	5223200	5223626	-	AT1G24330.1	0.25	7	50	6	5	3e-11	0.523	0	FRAG	-
1	5265846	5268161	-	AT3G42170.1	0.84	13	5	0	0	2e-130	0.45	0	DUP	-
1	5356479	5356565	+	AT3G56510.1	0.12	0	1	0	0	4e-08	0.867	0	FRAG	-
1	5359818	5360206	-	AT1G80350.1	0.23	23	10	3	6	8e-07	0.435	3	FRAG	-
1	5367350	5368505	+	AT1G80400.1	0.95	20	50	2	5	7e-09	0.37	0	FRAG	-
1	5520979	5521302	-	AT5G52410.1	0.22	4	7	2	2	7e-09	0.617	0	FRAG	-
1	5528227	5528341	-	AT1G16170.1	0.41	1	0	1	0	3e-08	0.868	0	FRAG	-
1	5528904	5531237	+	AT1G16130.1	0.95	25	14	0	1	0	0.66	0	DUP	AT1G16140.1
1	5665623	5668127	+	AT3G01610.1	0.99	7	45	1	1	0	0.84	0	DUP	AT1G16550.1
1	5699964	5700162	-	AT2G13430.1	0.39	2	3	2	2	1e-10	0.629	0	FRAG	-
1	5701904	5702091	+	AT2G13430.1	0.37	1	3	1	0	2e-09	0.606	2	FRAG	-
1	5792949	5794322	+	AT1G16930.1	0.3	9	17	1	0	9e-42	0.56	1	DUP	-
1	5900170	5900807	+	AT4G20480.1	0.67	22	10	1	5	4e-10	0.43	0	FRAG	-
1	5975392	5975681	-	AT5G48860.1	0.51	11	0	3	1	3e-12	0.753	0	FRAG	-
1	6127769	6128351	-	AT3G24255.1	0.21	8	0	4	2	2e-25	0.57	0	DUP	-
1	6232092	6233840	+	AT1G54010.1	0.96	12	75	6	1	2e-16	0.54	3	DUP	AT1G18120.1
1	6262057	6262330	-	AT1G18200.1	0.41	2	3	2	0	1e-28	0.842	1	FRAG	AT1G18191.1
1	6264343	6264627	-	AT1G23201.1	0.42	18	2	0	1	1e-09	0.361	3	FRAG	-
1	6272755	6273163	-	AT3G06620.1	0.17	12	2	2	6	2e-15	0.482	0	FRAG	AT1G18230.1
1	6327463	6329482	+	AT1G18390.2	0.77	1	0	1	0	1e-167	1	0	DUP	-
1	6342188	6342695	-	AT1G58060.1	0.1	0	0	0	0	3e-65	0.95	2	DUP	-
1	6472161	6472250	-	AT1G18760.1	0.13	0	0	0	0	1e-10	0.933	0	FRAG	-
1	6571493	6571705	+	AT1G18770.1	0.67	0	0	0	0	6e-27	0.634	0	FRAG	-
1	6571954	6572979	+	AT3G24255.1	0.38	1	2	0	1	4e-67	0.51	3	DUP	-
1	6586930	6587073	+	AT1G73220.1	0.09	0	0	0	0	4e-11	0.729	3	FRAG	-
1	6717426	6717728	+	AT5G52440.1	0.27	2	0	1	0	2e-19	0.87	3	DUP	-
1	6718675	6719070	+	AT4G13992.1	0.21	0	0	0	0	9e-55	0.75	3	FRAG	-
1	6721474	6723915	+	AT4G13992.1	0.98	3	2	0	0	0	0.69	0	DUP	AT1G19420.1
1	6723102	6723404	+	AT2G43865.1	1	0	0	0	0	6e-27	0.921	0	PSSD	AT1G19420.1
1	6768826	6770392	-	AT4G16015.1	0.98	3	4	1	0	0	0.683	0	PSSD	AT1G19560.1
1	6771624	6771869	+	AT1G19410.1	0.22	0	13	0	0	2e-25	0.684	0	FRAG	-
1	6772096	6772358	-	AT4G29550.1	0.26	1	6	1	0	3e-07	0.394	0	FRAG	-
1	6772870	6773257	+	AT1G19540.1	0.31	4	0	1	1	1e-19	0.8	0	DUP	-
1	6848330	6850398	-	AT3G01610.1	0.95	8	96	3	2	2e-148	0.483	0	PSSD	AT1G19810.1
1	6947441	6947587	-	AT1G34070.1	0.16	0	1	0	2	1e-13	0.7	1	FRAG	-
1	7045266	7045903	-	AT1G20730.1	0.61	5	1	0	1	6e-22	0.53	0	DUP	-
1	7049207	7049460	-	AT1G20680.1	0.23	1	0	0	0	5e-07	0.56	0	FRAG	-
1	7065425	7065763	-	AT1G20400.1	0.09	3	0	0	1	8e-10	0.9	0	FRAG	-
1	7065482	7065895	+	AT5G15420.1	0.87	0	0	0	2	4e-30	0.891	0	PSSD	-
1	7161890	7163076	-	AT3G61340.1	0.96	9	6	1	0	2e-121	0.609	1	PSSD	AT1G20657.1
1	7198722	7198947	-	AT1G20750.1	0.07	2	4	1	1	5e-09	0.595	0	FRAG	-
1	7222937	7223095	+	AT1G20140.1	0.33	0	0	0	0	4e-23	0.868	0	FRAG	-
1	7225155	7225708	-	AT1G20795.1	0.44	6	5	1	4	6e-33	0.479	0	FRAG	-
1	7228745	7230240	-	AT1G20800.2	0.98	1	0	1	0	0	1	0	DUP	-
1	7428250	7428921	-	AT1G21280.1	0.97	1	6	0	0	4e-62	0.565	0	PSSD	-
1	7442248	7442952	-	AT1G21280.1	1	0	2	0	0	2e-97	0.755	0	PSSD	-
1	7448629	7449291	+	AT1G30790.1	0.6	11	23	5	2	1e-25	0.51	0	FRAG	-
1	7449472	7449664	+	AT1G21270.1	0.09	1	4	1	0	1e-09	0.647	0	FRAG	AT1G21286.1
1	7449985	7450695	-	AT1G21280.1	0.99	5	2	0	0	1e-79	0.623	0	PSSD	-
1	7451031	7451707	-	AT1G21280.1	1	1	10	1	0	5e-48	0.534	0	PSSD	-
1	7464592	7465200	-	AT1G21320.1	0.48	0	0	0	0	2e-84	0.985	0	FRAG	-
1	7527101	7528187	-	AT3G17480.1	0.97	17	17	1	0	4e-49	0.398	0	FRAG	AT1G21490.1
1	7529158	7529358	+	AT1G60720.1	0.23	0	0	0	1	9e-16	0.642	3	FRAG	-
1	7537377	7537535	-	AT1G21520.1	0.85	0	3	0	0	1e-07	0.518	1	FRAG	AT1G21525.1
1	7598244	7600590	-	AT1G21650.1	0.34	2	0	2	0	1e-29	1	0	DUP	-
1	7683191	7683478	+	AT5G01080.1	0.51	3	0	0	0	4e-20	0.531	0	FRAG	-
1	7855508	7855707	+	AT1G22240.1	0.13	1	2	1	2	9e-15	0.739	0	FRAG	-
1	7892881	7894498	-	AT1G22370.2	1	5	1	1	0	0	0.75	0	DUP	AT1G22350.1
1	7973899	7974372	+	AT5G19270.1	0.44	0	1	0	0	2e-18	0.308	3	FRAG	-
1	7980784	7981146	+	AT3G24255.1	0.12	0	0	0	1	4e-14	0.59	0	DUP	-
1	7983511	7983651	+	AT2G22630.1	0.21	0	0	0	0	6e-07	0.511	1	FRAG	-
1	8071562	8071675	-	AT1G76690.1	0.1	0	0	0	1	8e-08	0.658	0	FRAG	-
1	8140490	8140624	+	AT2G02650.1	0.12	3	0	0	0	1e-12	0.844	0	FRAG	-
1	8162079	8162975	+	AT3G52330.1	0.76	18	8	5	2	2e-33	0.55	0	DUP	-
1	8282614	8283399	-	AT2G02560.1	0.22	3	24	3	2	1e-09	0.4	3	FRAG	-
1	8330822	8330944	+	AT1G29960.1	0.24	0	0	0	1	4e-19	0.927	0	FRAG	-
1	8331341	8332133	+	AT1G23460.1	0.41	2	11	1	1	7e-63	0.88	0	DUP	AT1G23470.1
1	8363878	8364087	+	AT3G23960.1	0.19	0	7	0	0	8e-10	0.455	0	FRAG	-
1	8364777	8366362	-	AT1G23640.1	0.96	3	1	2	0	4e-41	0.66	0	DUP	AT1G23620.1
1	8369231	8370133	-	AT1G23660.1	0.77	24	0	2	2	7e-57	0.53	1	DUP	-
1	8377472	8378408	-	AT1G23690.1	0.81	2	0	2	0	4e-80	1	0	DUP	-
1	8419342	8419761	+	AT1G27280.1	0.43	4	0	2	0	8e-11	0.67	0	DUP	-
1	8451071	8451446	-	AT1G24000.1	0.98	7	0	1	3	5e-35	0.645	2	PSSD	-
1	8487051	8487363	-	AT1G23965.1	0.87	5	0	2	0	1e-33	0.876	0	PSSD	-
1	8511589	8511765	-	AT5G54215.1	0.71	0	0	0	0	3e-25	0.78	0	PSSD	-
1	8515128	8515289	+	AT1G27280.1	0.24	0	0	0	0	4e-09	0.5	0	FRAG	-
1	8575879	8576230	-	AT1G27250.1	0.61	0	0	0	0	1e-15	0.57	0	DUP	AT1G24212.1
1	8590890	8591065	-	AT1G69770.1	0.08	1	7	1	0	8e-08	0.545	3	FRAG	-
1	8621896	8622213	+	AT1G70910.1	0.68	2	3	2	1	4e-18	0.642	2	FRAG	-
1	8643785	8644087	-	AT3G25080.1	0.56	6	1	0	0	5e-20	0.549	0	FRAG	-
1	8644790	8645644	-	AT2G13770.1	0.62	0	0	0	0	3e-23	0.98	0	DUP	-
1	8650535	8650915	-	AT1G24388.1	0.69	2	0	2	0	2e-28	0.82	2	DUP	-
1	8682388	8683994	+	AT1G24490.1	0.56	1	0	1	0	7e-63	1	0	DUP	-
1	8701566	8702117	-	AT1G67800.1	0.27	10	2	1	1	7e-32	0.75	0	DUP	-
1	8732843	8733241	+	AT5G19270.1	0.36	2	2	0	2	3e-19	0.333	3	FRAG	-
1	8737955	8738365	-	AT1G09245.1	1	0	2	0	1	6e-59	0.676	3	PSSD	AT1G24657.1
1	8739859	8740066	+	AT1G09240.1	0.22	1	0	1	0	9e-23	0.899	3	FRAG	-
1	8740509	8740919	-	AT1G09245.1	1	0	2	0	2	6e-53	0.64	3	PSSD	AT1G24686.1
1	8757069	8757359	+	AT1G24735.1	0.4	3	0	2	0	2e-33	0.887	0	FRAG	AT1G24733.1
1	8766063	8766221	+	AT3G18320.1	0.18	0	1	0	0	3e-13	0.648	0	FRAG	AT1G24792.1
1	8767354	8819381	+	AT1G25210.2	0.59	2	0	2	0	1e-84	1	0	DUP	AT1G24879.1|AT1G25053.1
1	8779251	8779463	+	AT4G20690.1	0.51	0	0	0	0	3e-20	0.887	0	FRAG	-
1	8780443	8780601	+	AT3G18320.1	0.18	0	1	0	0	3e-13	0.648	0	FRAG	-
1	8799523	8799900	-	AT1G24996.1	0.85	0	0	0	0	8e-79	1	2	PSSD	-
1	8799532	8799798	+	AT1G24880.2	0.71	0	0	0	0	4e-46	0.978	0	PSSD	-
1	8801779	8801991	+	AT4G20690.1	0.51	0	0	0	0	3e-20	0.887	0	FRAG	-
1	8802971	8803129	+	AT3G18320.1	0.18	0	1	0	0	3e-13	0.648	0	FRAG	-
1	8816157	8816369	+	AT4G20690.1	0.51	0	0	0	0	3e-20	0.887	0	FRAG	-
1	8817349	8818286	+	AT3G18320.1	0.79	3	9	1	0	3e-13	0.49	0	DUP	-
1	8828279	8828656	-	AT1G24996.1	0.85	0	0	0	0	8e-79	1	2	PSSD	-
1	8828288	8828554	+	AT1G24880.2	0.71	0	0	0	0	4e-46	0.978	0	PSSD	-
1	8830535	8830747	+	AT4G20690.1	0.51	0	0	0	0	3e-20	0.887	0	FRAG	-
1	8831727	8831885	+	AT3G18320.1	0.18	0	1	0	0	3e-13	0.648	0	FRAG	AT1G25209.1
1	9098157	9098552	+	AT1G26290.1	0.93	0	0	0	0	6e-40	1	0	PSSD	-
1	9098940	9099746	-	AT1G26300.1	0.67	1	0	1	0	3e-74	1	0	DUP	-
1	9233697	9233940	+	AT1G26700.1	0.14	2	0	1	2	1e-10	0.691	0	FRAG	-
1	9291033	9291813	-	AT1G22000.1	0.3	29	4	3	4	1e-32	0.58	3	DUP	-
1	9311429	9311594	+	AT1G50080.1	0.6	1	0	1	0	1e-11	0.564	0	FRAG	-
1	9323740	9324200	+	AT1G66590.1	0.9	2	0	1	0	1e-25	0.79	0	DUP	AT1G26911.1
1	9336214	9336651	-	AT1G26930.1	0.35	0	0	0	0	2e-23	1	0	FRAG	-
1	9368004	9368381	+	AT4G30990.1	0.05	0	12	0	3	2e-41	0.667	0	FRAG	-
1	9434754	9435179	+	AT1G72930.2	0.93	2	1	0	0	2e-33	0.455	0	PSSD	-
1	9475581	9476000	+	AT5G51250.1	0.58	0	72	0	1	1e-21	0.396	2	FRAG	-
1	9564671	9565058	+	AT1G27570.1	0.23	3	21	1	3	1e-24	0.5	0	FRAG	-
1	9570858	9572049	-	AT1G27540.1	0.96	5	2	2	0	2e-171	0.787	3	PSSD	AT1G27560.1
1	9583001	9583784	+	AT3G24255.1	0.31	5	5	1	2	7e-21	0.46	2	DUP	-
1	9630044	9630705	+	AT5G14620.1	0.35	7	3	3	2	3e-61	0.683	0	FRAG	AT1G27671.1
1	9759212	9760162	+	AT5G27260.1	1	6	11	6	6	4e-96	0.77	3	DUP	AT1G28002.1
1	9771029	9771230	-	AT2G46493.1	0.39	1	5	1	0	4e-25	0.806	1	FRAG	-
1	9794482	9794649	+	AT5G13250.1	0.15	0	3	0	0	2e-13	0.644	2	FRAG	-
1	10003150	10003540	+	AT5G18880.1	0.44	3	3	1	1	1e-23	0.511	0	FRAG	AT1G28447.1
1	10005249	10005677	+	AT5G18880.1	0.48	2	0	0	1	7e-28	0.538	0	FRAG	AT1G28455.1
1	10023071	10023470	-	AT1G23935.1	0.2	4	18	1	3	1e-15	0.397	3	FRAG	-
1	10049485	10050061	-	AT1G28610.1	0.72	3	16	1	7	3e-17	0.45	0	DUP	AT1G28591.1
1	10056358	10057744	-	AT1G28670.1	0.92	22	1	3	2	2e-70	0.57	0	DUP	AT1G28620.1
1	10160755	10160949	-	AT4G03945.2	0.52	1	0	0	0	1e-09	0.492	3	FRAG	-
1	10201266	10201737	-	AT1G05550.3	0.41	4	3	1	1	2e-36	0.569	0	FRAG	AT1G29190.1
1	10309269	10309412	+	AT1G29418.1	0.55	0	0	0	0	3e-09	0.938	0	FRAG	-
1	10383894	10384182	+	AT1G65200.1	0.09	2	0	1	0	1e-08	0.406	3	FRAG	-
1	10389416	10391965	-	AT1G29720.1	0.6	4	13	1	1	7e-139	0.78	0	DUP	AT1G29715.1
1	10393930	10396377	-	AT1G29730.1	0.49	15	0	3	1	5e-12	0.66	0	DUP	-
1	10440999	10441339	-	AT1G29840.1	0.33	1	0	1	2	2e-39	0.9	0	DUP	-
1	10593542	10593730	+	AT4G15320.1	0.08	0	0	0	1	1e-23	0.937	3	FRAG	-
1	10614262	10614867	-	AT1G33710.1	0.96	8	5	2	3	6e-34	0.442	0	PSSD	-
1	10769665	10770849	+	AT2G01280.1	0.78	18	46	2	1	2e-53	0.546	0	PSSD	-
1	10775742	10775864	+	AT1G53480.2	0.35	2	1	2	0	3e-08	0.81	0	FRAG	-
1	10789619	10789943	-	AT1G30475.1	0.32	1	0	1	0	1e-21	0.95	0	DUP	-
1	10822489	10823550	-	AT1G30550.1	0.41	1	0	1	0	5e-27	0.98	0	DUP	-
1	10927269	10927520	+	AT1G22090.1	0.24	8	1	2	0	9e-10	0.553	0	FRAG	-
1	10929621	10929880	+	AT2G03180.1	0.72	1	0	1	0	3e-14	0.483	0	PSSD	AT1G30784.1
1	10933433	10933909	+	AT1G30790.1	0.4	0	0	0	0	6e-28	1	1	FRAG	-
1	10981457	10981697	-	AT3G20660.1	0.15	3	0	1	3	3e-17	0.625	0	FRAG	-
1	11007082	11008154	-	AT1G30920.1	0.95	11	29	3	5	1e-67	0.532	0	PSSD	AT1G30921.1
1	11011169	11012280	-	AT3G57590.1	0.94	14	21	1	0	6e-87	0.531	0	PSSD	-
1	11014061	11014358	+	AT1G30910.1	0.23	27	0	1	2	2e-14	0.495	0	FRAG	-
1	11017833	11018990	-	AT1G30930.1	1	18	7	0	1	3e-164	0.702	0	PSSD	AT1G30935.1
1	11022188	11023323	-	AT1G30930.1	1	13	8	1	1	1e-129	0.685	0	PSSD	AT1G30940.1
1	11026250	11026821	-	AT1G33020.1	0.34	11	4	2	0	6e-37	0.567	3	FRAG	AT1G30945.1
1	11026853	11027002	-	AT1G31090.1	0.16	0	0	0	0	1e-09	0.64	0	FRAG	-
1	11089491	11090235	+	AT1G33020.1	0.47	6	14	2	0	3e-51	0.525	0	FRAG	AT1G31072.1
1	11094407	11095133	+	AT1G60370.1	0.9	10	22	1	0	4e-42	0.47	0	PSSD	-
1	11096177	11100779	-	AT1G14590.1	0.63	2	0	0	1	4e-45	0.55	0	DUP	AT1G31093.1
1	11102882	11103071	+	AT4G17260.1	0.18	1	2	1	0	3e-17	0.8	0	FRAG	-
1	11126677	11126925	-	AT3G19515.2	0.11	5	8	0	1	1e-15	0.522	0	FRAG	-
1	11165711	11165867	-	AT5G44973.1	0.49	3	0	1	0	7e-12	0.731	0	FRAG	AT1G31245.1
1	11171710	11171832	+	AT3G47965.1	0.91	1	0	0	0	8e-13	0.878	0	PSSD	-
1	11179998	11180462	-	AT5G26622.1	0.52	3	0	2	0	3e-25	0.555	0	FRAG	AT1G31274.1
1	11228988	11229838	+	AT1G09590.1	0.97	0	1	0	3	3e-32	0.85	3	DUP	AT1G31355.1
1	11240911	11241625	-	AT1G31390.1	0.56	1	0	1	0	7e-15	0.72	0	DUP	-
1	11297942	11298493	-	AT1G31530.1	0.51	16	3	5	2	2e-15	0.62	3	DUP	-
1	11316769	11317712	+	AT1G30780.1	0.56	26	5	4	5	2e-37	0.53	3	DUP	-
1	11321775	11322333	-	AT1G31650.1	0.28	5	13	5	2	3e-20	0.74	0	DUP	-
1	11364340	11364656	+	AT2G35610.1	0.18	3	15	1	4	2e-14	0.458	0	FRAG	-
1	11454165	11454537	-	AT4G20690.1	0.89	4	0	3	3	2e-07	0.54	0	FRAG	-
1	11454883	11455070	-	AT4G08740.1	0.29	2	0	1	1	5e-07	0.508	0	FRAG	-
1	11473164	11473337	+	AT1G11270.3	0.26	0	1	0	0	2e-10	0.593	0	FRAG	-
1	11484579	11484902	-	AT4G10870.1	0.64	2	4	0	0	1e-10	0.393	0	FRAG	-
1	11495628	11496044	+	AT4G10870.1	0.82	0	2	0	0	2e-36	0.525	3	PSSD	-
1	11498552	11499272	-	AT1G28327.1	0.64	8	4	2	2	1e-10	0.54	3	DUP	-
1	11501683	11503042	-	AT5G44950.1	0.79	12	8	2	1	6e-75	0.64	1	DUP	AT1G31983.1
1	11521113	11521331	-	AT1G43415.1	0.62	0	0	0	2	2e-07	0.562	0	FRAG	-
1	11527743	11528129	+	AT1G56270.1	0.85	3	11	0	0	3e-19	0.5	3	PSSD	AT1G32049.1
1	11562325	11562608	+	AT3G19870.1	0.08	7	1	3	1	1e-10	0.677	0	FRAG	-
1	11616980	11617193	-	AT3G44713.1	0.12	4	4	3	0	1e-11	0.773	3	FRAG	-
1	11637149	11637393	+	AT2G43235.1	0.19	1	3	1	0	4e-09	0.588	0	FRAG	-
1	11662145	11662240	+	AT3G46390.1	0.46	0	0	0	0	3e-11	0.906	0	FRAG	-
1	11662570	11662875	+	AT2G22520.2	0.96	0	43	0	0	3e-21	0.469	3	PSSD	-
1	11688231	11688518	+	AT3G24255.1	0.13	0	0	0	0	1e-29	0.51	3	FRAG	-
1	11698280	11698899	+	AT1G32430.1	0.56	13	15	5	0	5e-47	0.653	0	FRAG	-
1	11709012	11709283	+	AT1G32415.1	0.13	5	13	1	5	1e-09	0.476	0	FRAG	-
1	11781448	11782045	-	AT3G27900.1	0.83	11	11	2	5	1e-14	0.49	3	PSSD	-
1	11812818	11812962	-	AT1G50080.1	0.53	1	0	1	0	5e-09	0.583	3	FRAG	-
1	11861368	11861527	+	AT2G10014.1	0.93	1	0	1	0	3e-09	0.755	0	FRAG	-
1	11954231	11954865	-	AT4G10530.1	0.29	1	1	1	0	3e-77	0.737	0	FRAG	-
1	11964888	11965109	-	AT1G33030.1	0.21	0	0	0	0	8e-11	1	1	FRAG	-
1	11984508	11984786	+	AT5G27810.1	0.79	0	1	0	2	3e-15	0.404	0	PSSD	-
1	12024810	12025300	+	AT5G09810.1	0.4	3	7	3	2	2e-39	0.74	3	DUP	AT1G33160.1
1	12033961	12035084	-	AT1G35540.1	0.43	7	7	1	4	1e-13	0.49	0	DUP	AT1G33190.1
1	12035098	12035591	+	AT1G34170.1	0.29	5	14	2	1	1e-08	0.52	0	FRAG	-
1	12043672	12044296	+	AT3G24255.1	0.24	2	0	1	2	1e-33	0.48	0	DUP	-
1	12096077	12096330	-	AT4G10265.1	0.98	5	0	1	1	1e-13	0.635	0	PSSD	-
1	12155860	12156489	-	AT2G04420.1	0.98	1	8	0	0	2e-12	0.413	3	PSSD	AT1G33510.1
1	12166516	12166715	-	AT3G24255.1	0.08	10	4	1	3	3e-08	0.551	3	FRAG	-
1	12166636	12166868	+	AT3G43870.1	0.41	2	0	1	0	1e-22	0.769	2	FRAG	-
1	12194032	12194267	-	AT4G24810.1	0.16	9	0	1	3	5e-08	0.494	0	FRAG	-
1	12197725	12198321	-	AT1G07890.1	0.5	2	0	2	2	9e-41	0.82	3	DUP	AT1G33660.1
1	12222419	12222514	-	AT3G30840.1	0.55	0	0	0	0	5e-10	0.844	0	FRAG	-
1	12226768	12228361	+	AT1G33720.1	0.92	1	0	0	1	0	0.88	2	DUP	-
1	12230258	12230433	-	AT5G56500.1	0.09	9	0	1	0	3e-07	0.695	0	FRAG	AT1G33740.1
1	12231684	12232532	+	AT1G32660.1	0.66	14	19	6	4	6e-29	0.528	0	FRAG	AT1G33743.1
1	12232939	12233097	-	AT4G10020.1	0.14	0	0	0	0	2e-12	0.698	0	FRAG	-
1	12248582	12248723	-	AT2G16030.1	0.21	1	1	1	1	2e-07	0.729	0	FRAG	-
1	12257963	12260032	+	AT1G33790.2	0.8	1	0	1	1	0	0.99	0	DUP	-
1	12293886	12294127	+	AT2G01008.1	0.45	1	0	1	1	7e-12	0.58	0	FRAG	-
1	12293888	12294147	-	AT3G41762.1	0.8	1	0	1	2	3e-10	0.655	0	FRAG	-
1	12363238	12363628	+	AT4G21380.1	0.16	1	2	1	2	1e-08	0.432	3	FRAG	-
1	12376822	12377202	-	AT1G33860.1	0.68	25	0	2	6	1e-16	0.581	0	FRAG	-
1	12386219	12386686	+	AT1G29040.3	0.76	0	0	0	0	1e-33	0.72	0	DUP	AT1G34044.1
1	12405919	12406080	+	AT1G34070.1	0.18	0	0	0	0	8e-14	0.944	0	FRAG	-
1	12410850	12411274	-	AT2G45403.1	0.98	5	9	4	2	8e-18	0.487	0	PSSD	-
1	12415547	12417148	+	AT1G74320.1	0.77	10	0	1	2	5e-52	0.6	0	DUP	AT1G34100.1
1	12454929	12455105	-	AT1G27220.1	0.32	0	0	0	0	1e-14	0.576	2	FRAG	-
1	12495726	12496038	-	AT5G28720.1	0.81	14	1	1	2	1e-15	0.567	0	PSSD	AT1G34281.1
1	12508516	12510388	-	AT1G35540.1	0.68	6	1	5	0	5e-135	0.85	1	DUP	-
1	12528095	12529116	+	AT1G34510.1	0.98	2	0	1	2	2e-112	0.71	1	DUP	AT1G34330.1
1	12555418	12555546	-	AT1G35242.1	0.86	0	0	0	0	1e-10	0.721	1	PSSD	-
1	12564455	12564574	-	AT1G34419.1	0.75	0	1	0	0	1e-15	0.927	2	PSSD	-
1	12569010	12569194	+	AT5G57980.1	0.3	1	0	1	1	3e-14	0.855	0	FRAG	-
1	12575863	12576221	-	AT1G34380.2	0.27	0	0	0	1	7e-42	0.93	0	DUP	-
1	12576856	12577005	-	AT1G35242.1	1	0	0	0	1	2e-10	0.8	0	FRAG	-
1	12602913	12603464	-	AT1G29040.1	0.4	0	1	0	0	5e-12	0.84	1	DUP	-
1	12640318	12640709	+	AT1G34490.1	0.4	8	11	1	11	1e-11	0.44	0	FRAG	-
1	12643073	12643711	-	AT2G22340.1	0.8	3	76	2	1	8e-13	0.349	0	FRAG	-
1	12645418	12645792	-	AT3G51700.1	0.37	3	0	3	0	3e-13	0.508	0	FRAG	-
1	12701488	12701962	+	AT3G32050.1	0.67	1	0	1	0	2e-42	0.86	3	DUP	-
1	12729647	12729892	+	AT1G35710.1	0.07	0	0	0	1	5e-19	0.793	3	FRAG	-
1	12741950	12742159	-	AT1G35710.1	0.06	1	0	0	0	3e-13	0.8	0	FRAG	-
1	12742916	12742996	-	AT2G44925.1	0.4	1	0	0	0	1e-07	0.889	0	FRAG	-
1	12751214	12751594	-	AT4G09490.1	0.75	0	0	0	0	6e-10	0.48	1	FRAG	-
1	12767466	12768693	+	AT1G35030.1	1	0	0	0	3	8e-69	0.87	2	DUP	-
1	12770876	12771373	+	AT1G34910.1	1	0	0	0	1	2e-59	0.95	2	DUP	-
1	12774290	12774787	+	AT1G34910.1	1	0	0	0	1	2e-59	0.95	2	DUP	-
1	12777704	12778201	+	AT1G34910.1	1	0	0	0	1	2e-59	0.95	2	DUP	-
1	12781119	12781616	+	AT1G34910.1	1	0	0	0	1	2e-59	0.95	2	DUP	-
1	12784529	12785026	+	AT1G34910.1	1	0	0	0	1	2e-59	0.95	2	DUP	-
1	12787943	12788440	+	AT1G34910.1	1	0	0	0	1	2e-59	0.95	2	DUP	-
1	12789064	12789230	+	AT1G08290.1	0.19	5	9	3	2	2e-07	0.625	2	FRAG	AT1G34823.1
1	12791357	12791854	+	AT1G34910.1	1	0	0	0	1	2e-59	0.95	2	DUP	-
1	12794772	12795269	+	AT1G34910.1	1	0	0	0	1	2e-59	0.95	2	DUP	-
1	12798096	12799324	+	AT1G35030.1	1	1	0	1	3	2e-60	0.85	3	DUP	-
1	12801420	12802651	+	AT1G35030.1	1	1	0	1	3	2e-61	0.86	2	DUP	-
1	12804976	12806065	+	AT1G35030.1	0.78	2	0	2	2	8e-67	0.9	1	DUP	-
1	12812456	12812880	+	AT1G35030.1	0.51	1	1	1	1	1e-65	0.82	1	DUP	-
1	12841744	12842101	+	AT2G45403.1	0.68	1	9	1	3	2e-11	0.66	0	DUP	-
1	12849813	12850202	+	AT1G73430.1	0.1	0	0	0	1	1e-25	0.9	0	DUP	-
1	12850558	12850701	+	AT1G73450.1	0.04	0	0	0	0	2e-11	0.812	3	FRAG	-
1	12856342	12857961	-	AT4G29090.1	0.93	17	10	0	0	1e-10	0.36	1	FRAG	-
1	12861198	12861644	-	AT5G36228.1	0.49	1	28	0	1	1e-14	0.288	3	FRAG	-
1	12863816	12865622	-	AT2G06500.1	0.77	8	0	2	3	3e-83	0.83	0	DUP	-
1	12893342	12893765	-	AT3G09630.2	0.25	0	0	0	0	4e-12	0.78	0	DUP	AT1G35200.1
1	12898647	12898745	+	AT2G13980.1	0.19	0	0	0	0	4e-09	0.576	0	FRAG	-
1	12939607	12941542	-	AT4G11550.1	0.98	2	9	1	4	0	0.78	0	PSSD	AT1G35270.1
1	12941099	12941654	+	AT4G11385.1	0.94	18	4	1	1	9e-14	0.55	3	DUP	AT1G35270.1
1	12971794	12972086	-	AT5G40870.1	0.19	8	0	1	1	2e-20	0.673	0	FRAG	-
1	12979962	12980574	-	AT3G27900.1	0.94	2	24	2	9	2e-26	0.402	0	PSSD	-
1	12980668	12980823	-	AT1G35410.1	0.36	0	1	0	2	4e-12	0.679	0	FRAG	-
1	12988649	12989370	+	AT3G27900.1	1	2	4	1	0	2e-90	0.759	0	PSSD	-
1	12989763	12990100	+	AT1G35350.1	0.16	1	8	1	3	3e-27	0.686	0	FRAG	-
1	12994469	12994805	-	AT2G25370.1	0.2	4	8	3	1	8e-11	0.583	0	FRAG	-
1	12995554	12995772	+	AT1G35365.1	0.42	1	2	0	0	1e-19	0.64	0	FRAG	-
1	13008911	13010038	+	AT2G41590.1	1	13	1	2	5	6e-29	0.271	0	FRAG	-
1	13013041	13014303	+	AT4G29090.1	0.74	14	16	2	2	1e-63	0.336	0	FRAG	-
1	13022718	13023579	-	AT5G48050.1	0.74	20	3	3	1	6e-61	0.548	0	PSSD	-
1	13025102	13025241	-	AT1G35340.2	0.22	2	0	1	0	3e-09	0.809	0	FRAG	-
1	13047999	13048137	-	AT4G11720.1	0.07	1	0	1	0	6e-07	0.739	0	FRAG	-
1	13065359	13066590	-	AT5G41660.1	0.92	23	5	5	10	5e-19	0.41	0	DUP	-
1	13065604	13065702	+	AT1G35614.1	0.29	0	0	0	0	5e-07	0.758	0	FRAG	-
1	13076842	13077491	+	AT1G18870.2	0.29	45	0	3	8	2e-24	0.58	3	DUP	AT1G35513.1
1	13078774	13078973	+	AT1G35516.1	0.96	3	0	1	1	6e-27	0.851	0	PSSD	-
1	13142474	13142785	+	AT3G03776.1	0.54	10	2	0	2	6e-27	0.566	0	FRAG	-
1	13149128	13149458	+	AT1G35500.1	0.8	1	0	1	3	3e-29	0.7	0	PSSD	-
1	13154367	13155322	+	AT3G03776.1	0.79	3	21	2	1	2e-09	0.6	3	FRAG	-
1	13179087	13179304	-	AT2G22940.1	0.72	1	0	1	1	1e-15	0.863	0	PSSD	-
1	13212615	13212920	-	AT4G37870.1	0.12	23	2	2	3	3e-17	0.683	0	FRAG	-
1	13216720	13217188	+	AT1G64230.4	0.48	0	0	0	0	8e-27	0.63	0	DUP	AT1G35700.1
1	13239440	13239568	-	AT5G04620.2	0.09	0	1	0	0	6e-13	0.886	0	FRAG	-
1	13242547	13243233	+	AT2G13680.1	0.07	4	3	0	2	1e-14	0.53	3	DUP	AT1G35740.1
1	13298533	13298872	+	AT3G43870.1	0.52	20	1	2	2	5e-25	0.739	0	FRAG	-
1	13306603	13307584	-	AT1G43722.1	1	5	1	1	4	6e-176	0.884	0	PSSD	-
1	13307748	13308941	-	AT3G30520.1	0.81	49	0	3	7	7e-23	0.76	0	DUP	-
1	13329637	13329786	+	AT5G59290.1	0.15	0	0	0	0	1e-19	0.92	3	FRAG	-
1	13350576	13350947	+	AT4G13030.1	0.26	0	0	0	0	4e-66	0.903	3	FRAG	-
1	13403373	13404108	+	AT3G27860.1	0.36	24	5	5	2	1e-10	0.687	0	FRAG	-
1	13405587	13405799	+	AT1G63640.1	0.08	0	14	0	1	1e-09	0.459	0	FRAG	-
1	13406230	13407328	-	AT2G41590.1	1	2	0	2	1	2e-164	0.807	0	PSSD	AT1G35980.1
1	13410096	13411449	-	AT4G29090.1	0.81	4	17	3	0	8e-41	0.376	0	FRAG	-
1	13414519	13415069	-	AT5G36228.1	0.51	1	1	1	1	2e-32	0.373	0	FRAG	-
1	13432297	13432832	+	AT5G39020.1	0.23	2	7	2	0	9e-74	0.876	0	FRAG	-
1	13434786	13435076	-	AT3G15030.1	0.24	5	6	2	1	3e-18	0.67	0	FRAG	-
1	13472152	13472499	-	AT2G42470.1	0.13	0	2	0	1	4e-21	0.449	0	FRAG	-
1	13473112	13473484	-	AT5G33406.1	0.25	7	5	2	3	2e-10	0.492	0	FRAG	-
1	13477882	13478058	+	AT5G38840.1	0.08	0	0	0	1	6e-20	0.864	0	FRAG	-
1	13481293	13481400	-	AT1G69400.2	0.13	0	0	0	0	2e-07	0.667	0	FRAG	-
1	13490979	13492323	-	AT3G13030.1	0.81	40	23	8	8	3e-16	0.274	3	FRAG	-
1	13601064	13601579	-	AT5G27470.1	0.35	4	8	4	3	5e-15	0.64	2	DUP	AT1G36220.1
1	13617704	13618083	+	AT2G41590.1	0.37	3	12	1	1	7e-10	0.324	0	FRAG	-
1	13622707	13623282	+	AT4G29090.1	0.42	0	51	0	2	6e-33	0.296	3	FRAG	-
1	13624621	13633364	+	AT2G13450.1	1	8	9	6	4	3e-78	0.65	0	DUP	-
1	13635881	13635979	-	AT4G21920.1	0.26	0	0	0	0	9e-07	0.848	3	FRAG	-
1	13655909	13656414	+	AT2G33175.1	1	1	4	1	3	1e-61	0.85	0	PSSD	-
1	13656846	13657223	+	AT2G07240.1	0.16	0	16	0	1	2e-24	0.514	0	FRAG	-
1	13675321	13675488	-	AT5G36080.1	0.37	0	0	0	1	1e-12	0.643	0	FRAG	-
1	13693777	13693947	+	AT3G26855.1	0.34	1	0	0	0	3e-08	0.404	0	FRAG	-
1	13693957	13694736	+	AT5G65005.1	0.99	0	0	0	0	5e-94	0.55	0	PSSD	-
1	13728578	13729561	-	AT1G66235.1	1	14	3	2	1	7e-30	0.56	2	DUP	AT1G36441.1
1	13824933	13825218	-	AT1G32375.1	0.2	13	1	2	2	8e-07	0.438	0	FRAG	-
1	13826804	13827399	-	AT1G43970.1	0.72	4	0	1	1	4e-46	0.76	0	DUP	-
1	13835831	13835959	+	AT1G17050.1	0.1	0	0	0	0	8e-13	0.86	0	FRAG	-
1	13838657	13838770	-	AT1G36640.1	0.51	0	0	0	0	1e-14	0.868	0	FRAG	-
1	13848568	13848919	-	AT4G32660.1	0.17	2	0	2	0	1e-09	0.79	0	FRAG	-
1	13861474	13862809	-	AT4G38180.1	0.47	6	1	6	4	1e-25	0.41	0	DUP	AT1G36660.1
1	13872231	13872446	+	AT5G28070.1	0.78	4	1	0	0	1e-14	0.671	2	PSSD	-
1	13877990	13878553	-	AT4G03930.1	0.38	4	10	4	1	2e-51	0.793	1	FRAG	AT1G36700.1
1	13880511	13881539	+	AT4G03930.1	0.61	4	13	4	2	2e-61	0.72	0	DUP	AT1G36710.1
1	13882929	13883069	-	AT1G55300.1	0.23	0	0	0	2	4e-13	0.723	0	FRAG	-
1	13891517	13892271	-	AT1G27000.1	0.46	7	0	4	4	3e-07	0.64	0	FRAG	-
1	13895168	13895440	+	AT4G03945.2	0.73	2	0	2	2	1e-14	0.747	1	PSSD	-
1	13912169	13919383	-	AT5G45095.1	0.93	4	26	3	3	8e-09	0.47	1	FRAG	-
1	13920347	13920725	+	AT1G36100.1	0.68	2	0	2	1	2e-28	0.654	0	FRAG	-
1	13961977	13963632	-	AT4G38180.1	0.72	5	15	2	4	8e-94	0.372	2	FRAG	AT1G36880.1
1	13982884	13984649	+	AT2G05642.1	0.69	17	1	6	5	6e-24	0.52	3	DUP	-
1	14005320	14005433	+	AT1G36940.2	0.17	0	0	0	0	3e-13	1	0	FRAG	-
1	14014235	14014389	-	AT4G00070.1	0.29	1	0	1	0	9e-15	0.942	2	FRAG	-
1	14019753	14019863	+	AT3G42728.1	0.95	0	0	0	0	4e-07	0.622	0	FRAG	-
1	14020029	14020178	+	AT1G67020.1	0.08	0	0	0	0	1e-14	0.52	0	FRAG	-
1	14030812	14031019	-	AT2G25370.1	0.13	2	9	2	1	3e-15	0.684	3	FRAG	-
1	14032738	14033386	-	AT1G16130.1	0.29	5	0	2	2	8e-56	0.576	2	FRAG	-
1	14038436	14038904	-	AT3G32050.1	0.67	2	0	2	1	2e-27	0.82	0	DUP	-
1	14048160	14049736	+	AT5G45570.1	0.5	49	4	4	7	7e-64	0.49	3	DUP	-
1	14061790	14062310	-	AT3G31350.1	1	22	13	1	7	7e-14	0.357	0	FRAG	-
1	14066767	14067651	-	AT3G47680.1	0.99	21	22	3	8	5e-26	0.399	0	FRAG	-
1	14142482	14142718	-	AT5G62570.2	0.17	4	8	2	3	8e-08	0.517	0	FRAG	-
1	14143867	14144344	-	AT5G18880.1	0.54	1	0	1	2	9e-12	0.302	0	FRAG	-
1	14285281	14285367	-	AT5G10336.1	0.72	0	0	0	0	3e-07	0.793	0	FRAG	-
1	14286702	14286919	-	AT2G22940.1	0.72	1	0	1	0	4e-23	0.849	0	PSSD	-
1	14333051	14333428	-	AT2G06500.1	0.24	11	18	5	2	7e-11	0.528	0	FRAG	-
1	14353779	14464084	+	AT3G30820.1	0.1	0	0	0	0	2e-08	0.78	3	FRAG	-
1	14541942	14542178	-	AT1G47350.1	0.15	0	0	0	0	2e-25	0.684	0	FRAG	-
1	14542179	14542355	-	AT1G47370.1	0.15	5	0	0	0	2e-11	0.61	0	FRAG	-
1	14860340	14860514	+	AT5G30520.1	0.52	2	3	2	0	2e-07	0.661	0	FRAG	AT1G40069.1
1	14861404	14861866	+	AT2G07505.1	0.99	3	10	2	0	3e-08	0.41	0	FRAG	-
1	14914749	14914924	+	AT5G30520.1	0.52	1	3	1	0	2e-10	0.71	0	FRAG	AT1G40078.1
1	14915814	14916276	+	AT2G07505.1	0.99	3	10	2	0	3e-08	0.41	0	FRAG	AT1G40079.1
1	15003039	15003751	-	AT1G07110.1	0.23	0	1	0	1	3e-48	0.93	0	DUP	AT1G40089.1
1	15078837	15079893	-	AT1G36970.1	0.69	8	12	0	2	3e-63	0.61	0	DUP	-
1	15219696	15219851	-	AT2G09388.1	0.34	0	0	0	0	2e-09	0.538	0	FRAG	-
1	15315851	15316006	-	AT2G09388.1	0.34	0	0	0	0	2e-09	0.538	0	FRAG	-
1	15433046	15434175	-	AT1G43760.1	0.54	2	14	1	2	5e-16	0.63	0	DUP	-
1	15438441	15438539	+	AT5G29054.1	1	0	0	0	0	1e-08	0.818	0	FRAG	-
1	15438981	15439133	+	AT2G09388.1	0.33	0	0	0	1	6e-08	0.51	0	FRAG	-
1	15441456	15443940	-	AT4G06490.1	1	1	7	1	2	1e-27	0.63	0	DUP	-
1	15443287	15443436	+	AT2G06908.1	0.36	0	0	0	1	1e-11	0.76	0	FRAG	-
1	15444523	15522661	+	AT3G31950.1	0.3	13	6	5	5	3e-11	0.62	0	DUP	-
1	15444665	15444834	-	AT2G06908.1	0.42	1	0	1	0	3e-12	0.754	0	FRAG	-
1	15618131	15619251	-	AT3G24255.1	0.46	3	0	1	3	7e-34	0.68	0	DUP	-
1	15633088	15633440	-	AT3G43290.1	0.72	21	0	1	3	2e-15	0.564	0	PSSD	-
1	15633097	15634188	+	AT4G19240.1	0.96	15	2	2	4	2e-87	0.589	0	PSSD	-
1	15647779	15647987	-	AT4G08097.1	0.19	5	0	1	2	4e-08	0.522	1	FRAG	-
1	15652901	15720523	-	AT3G55740.2	1	3	5	3	2	3e-107	0.94	1	DUP	AT1G41890.1|AT1G42090.1
1	15680687	15680872	-	AT2G19960.1	0.36	0	0	0	0	4e-07	0.355	0	FRAG	-
1	15688007	15688504	-	AT3G24480.1	0.35	6	9	2	3	9e-13	0.434	0	FRAG	-
1	15701953	15702175	+	AT3G43490.1	0.28	4	0	2	2	1e-18	0.84	0	FRAG	-
1	15702352	15702829	-	AT1G42080.1	1	11	0	2	0	2e-46	0.825	0	PSSD	-
1	15716318	15716540	+	AT3G43490.1	0.28	4	0	2	0	5e-20	0.867	3	FRAG	-
1	15757559	15757781	+	AT3G43490.1	0.28	4	0	2	0	7e-20	0.867	0	FRAG	-
1	15757961	15758398	-	AT1G42080.1	0.99	0	4	0	1	9e-60	0.867	3	PSSD	-
1	15759289	15759511	+	AT3G43490.1	0.28	4	0	2	1	6e-17	0.827	0	FRAG	-
1	15759689	15760159	-	AT1G42080.1	0.99	8	0	0	0	4e-52	0.803	0	PSSD	-
1	15763605	15763917	+	AT1G34355.1	0.07	1	0	1	1	8e-27	0.923	0	FRAG	-
1	15765230	15765678	-	AT1G17630.1	0.21	1	0	1	2	5e-40	0.78	0	FRAG	-
1	15770764	15771099	+	AT3G24255.1	0.11	1	0	0	1	3e-16	0.58	0	DUP	-
1	15815749	15816058	+	AT3G43870.1	0.52	6	0	1	2	7e-24	0.777	1	FRAG	-
1	15885457	15885892	-	AT4G07666.1	0.42	6	2	2	0	3e-22	0.75	0	FRAG	-
1	15885769	15885898	+	AT3G42155.1	0.28	2	2	2	0	5e-07	0.848	0	FRAG	-
1	15913407	15916881	-	AT2G07240.1	0.84	1	16	1	0	3e-58	0.72	0	DUP	-
1	15937622	15937859	+	AT1G42480.3	0.24	0	0	0	0	3e-19	0.98	0	DUP	-
1	15946022	15946985	-	AT5G07440.1	0.58	2	0	2	6	2e-93	0.87	3	DUP	AT1G42490.1
1	15958627	15959888	+	AT5G45570.1	0.41	10	2	1	7	2e-116	0.6	0	DUP	-
1	15966818	15967967	+	AT1G37020.1	0.41	2	1	2	1	3e-23	0.71	3	DUP	-
1	15988831	15990315	+	AT4G38180.1	0.63	7	3	2	4	6e-61	0.347	2	FRAG	AT1G42570.1
1	15991636	15992538	-	AT3G47680.1	0.98	15	6	4	4	1e-27	0.788	1	PSSD	-
1	15993015	15993273	-	AT5G08360.1	0.3	0	0	0	0	3e-15	0.82	0	DUP	-
1	15997003	15997366	+	AT5G28810.1	0.15	1	1	1	0	4e-92	0.87	0	DUP	-
1	15997520	16000377	+	AT4G08430.1	0.89	22	2	3	7	9e-159	0.86	2	DUP	-
1	16012051	16012592	+	AT1G40083.1	0.83	1	0	0	2	7e-43	0.82	0	DUP	-
1	16021213	16021372	+	AT4G05553.1	0.48	1	0	1	0	2e-13	0.811	0	FRAG	-
1	16027082	16027525	-	AT2G07505.1	0.94	0	10	0	0	4e-15	0.4	0	DUP	AT1G42635.1
1	16028394	16028580	-	AT5G30520.1	0.52	1	0	1	0	8e-18	0.79	0	FRAG	-
1	16029893	16030933	-	AT1G36970.1	0.69	9	15	1	2	4e-44	0.63	1	DUP	-
1	16032990	16034050	-	AT2G45100.1	0.32	29	0	3	3	2e-19	0.62	0	DUP	-
1	16037609	16038250	+	AT2G02955.1	0.28	3	0	2	2	8e-72	0.82	3	DUP	-
1	16039471	16039790	+	AT4G20060.1	0.14	3	48	3	0	3e-15	0.568	0	FRAG	-
1	16043178	16043303	+	AT1G60030.1	0.08	0	0	0	0	5e-12	0.786	0	FRAG	-
1	16063838	16064329	-	AT3G47680.1	0.61	5	24	0	4	2e-14	0.335	0	FRAG	-
1	16064649	16065391	-	AT1G19260.1	0.33	7	3	7	1	3e-42	0.633	0	FRAG	-
1	16077673	16078716	-	AT1G19260.1	0.47	7	13	6	2	4e-85	0.623	3	FRAG	-
1	16124294	16124524	+	AT5G40595.1	0.55	0	1	0	0	1e-12	0.474	3	FRAG	-
1	16153750	16154679	+	AT1G28020.1	0.51	3	30	2	0	7e-40	0.46	3	DUP	-
1	16166677	16166935	+	AT3G43870.1	0.48	2	2	2	2	6e-18	0.685	1	FRAG	-
1	16185841	16187658	-	AT1G43080.1	1	2	0	2	3	7e-123	0.9	0	DUP	AT1G43050.1
1	16208476	16208909	+	AT2G09388.1	0.71	1	0	1	1	1e-32	0.81	0	DUP	-
1	16213879	16215270	-	AT1G43090.1	0.82	3	0	3	1	2e-135	0.99	2	DUP	-
1	16223865	16225810	-	AT1G43100.1	1	3	1	3	0	2e-114	0.97	0	DUP	AT1G43110.1
1	16227321	16227777	-	AT1G43080.1	0.3	1	0	1	0	1e-30	0.95	0	DUP	AT1G43120.1
1	16236416	16236735	-	AT1G13130.1	0.21	6	10	3	2	3e-24	0.664	2	FRAG	-
1	16252027	16252122	-	AT2G47590.1	0.07	0	0	0	0	2e-07	0.875	0	FRAG	-
1	16268897	16273042	-	AT3G07270.1	0.47	5	11	5	6	2e-11	0.59	3	DUP	AT1G43180.1
1	16271234	16272787	-	AT1G50180.1	0.58	15	27	2	0	0	0.82	3	DUP	AT1G43180.1
1	16317975	16318991	+	AT5G31412.1	0.52	9	0	2	0	7e-11	0.59	3	DUP	-
1	16320065	16320562	+	AT3G31430.1	0.51	2	8	0	1	5e-20	0.339	0	FRAG	-
1	16355280	16356329	-	AT1G43722.1	0.94	3	0	3	7	2e-89	0.71	3	DUP	-
1	16357027	16357914	-	AT3G32904.1	0.76	25	3	6	3	3e-18	0.45	0	DUP	-
1	16359364	16359767	+	AT4G00540.2	0.19	1	0	1	2	1e-18	0.92	0	DUP	-
1	16367978	16368394	+	AT1G43415.1	1	0	4	0	0	5e-18	0.72	0	DUP	-
1	16388249	16388734	+	AT1G67020.1	0.24	8	0	2	1	2e-32	0.525	0	FRAG	-
1	16409346	16409774	-	AT4G05360.1	0.2	6	12	0	2	8e-10	0.51	0	FRAG	-
1	16455622	16455740	+	AT5G24520.1	0.12	1	0	1	1	7e-09	0.75	0	FRAG	-
1	16457836	16457931	-	AT2G34120.1	0.46	0	0	0	1	6e-07	0.719	0	FRAG	-
1	16457845	16458318	+	AT1G17630.1	0.22	0	0	0	4	1e-54	0.778	0	FRAG	-
1	16459567	16459879	-	AT1G34355.1	0.07	1	0	1	1	3e-26	0.913	0	FRAG	-
1	16494710	16494947	+	AT5G36080.1	0.52	1	0	1	0	7e-16	0.696	0	FRAG	-
1	16499283	16500183	-	AT1G43722.1	0.94	15	11	7	3	7e-82	0.7	0	PSSD	-
1	16500178	16500296	-	AT5G36080.1	0.26	1	0	1	0	2e-08	0.75	0	FRAG	-
1	16503273	16504069	+	AT1G34070.1	0.86	2	1	1	4	1e-69	0.528	0	PSSD	-
1	16506466	16507465	+	AT5G56440.1	0.71	4	5	1	1	3e-90	0.64	3	DUP	-
1	16537666	16537989	+	AT1G43770.1	0.2	9	0	0	0	9e-15	0.74	1	DUP	-
1	16568937	16575483	+	AT1G53790.1	0.85	11	6	3	2	2e-80	0.63	3	DUP	AT1G43781.1
1	16600315	16600598	-	AT2G13770.1	0.28	1	0	1	3	2e-16	0.516	2	FRAG	-
1	16604282	16604598	-	AT1G35500.1	0.78	3	4	1	1	6e-10	0.445	3	FRAG	-
1	16637683	16638240	+	AT5G48050.1	0.31	1	0	0	0	1e-17	0.61	0	DUP	-
1	16638579	16638779	-	AT5G56420.1	0.16	1	2	0	1	6e-09	0.478	3	FRAG	-
1	16644354	16645265	-	AT1G34070.1	0.99	2	2	0	1	5e-132	0.788	0	PSSD	-
1	16649018	16649473	-	AT3G57770.1	0.73	2	45	2	2	4e-30	0.518	0	PSSD	AT1G43895.1
1	16669927	16670046	+	AT1G34419.1	0.73	0	0	0	0	3e-15	0.875	0	PSSD	-
1	16671884	16673185	-	AT1G34310.1	0.44	2	0	2	3	7e-116	0.8	0	DUP	-
1	16693443	16694010	-	AT1G43970.1	0.69	0	0	0	0	2e-66	0.98	0	DUP	-
1	16703731	16704586	-	AT1G40087.1	0.52	29	1	3	3	3e-17	0.45	0	DUP	AT1G43997.1
1	16711129	16711509	+	AT3G27331.1	0.99	0	0	0	0	2e-62	0.772	3	PSSD	-
1	16727767	16729006	-	AT3G24255.1	0.47	6	1	2	0	4e-37	0.41	0	DUP	AT1G44040.1
1	16729192	16730328	-	AT5G32613.1	0.74	25	10	2	1	2e-64	0.47	0	DUP	-
1	16792706	16792966	+	AT4G05095.1	0.63	0	0	0	1	2e-23	0.563	3	FRAG	AT1G44150.1
1	16816899	16817379	-	AT2G15025.1	0.84	7	0	2	0	4e-15	0.509	3	PSSD	-
1	16817269	16817495	+	AT3G24517.1	0.47	2	1	1	1	4e-12	0.584	3	FRAG	-
1	16818622	16818771	+	AT2G03930.2	0.3	1	0	0	0	5e-07	0.48	1	FRAG	-
1	16846850	16847287	+	AT3G24255.1	0.16	28	1	0	2	2e-23	0.39	0	FRAG	AT1G44382.1
1	16870771	16870926	+	AT2G13430.1	0.29	0	0	0	1	3e-10	0.635	0	FRAG	-
1	16880604	16880831	-	AT4G03945.2	0.61	0	0	0	0	1e-11	0.671	3	FRAG	-
1	16881546	16881735	-	AT3G51740.1	0.08	2	7	2	3	3e-07	0.746	0	FRAG	-
1	16883551	16883696	+	AT1G55300.1	0.22	5	0	1	0	9e-09	0.714	0	FRAG	-
1	16884157	16884291	-	AT4G03930.1	0.09	0	0	0	0	4e-10	0.667	0	FRAG	-
1	16925252	16925368	+	AT2G11522.1	0.95	0	0	0	3	2e-08	0.667	1	FRAG	-
1	16968457	16969283	-	AT5G53635.1	0.58	9	6	3	4	2e-31	0.51	0	DUP	-
1	17010354	17011460	+	AT1G45000.1	0.52	1	0	1	0	2e-47	0.98	3	DUP	-
1	17012571	17012813	+	AT4G02000.1	0.25	2	0	0	0	5e-24	0.667	3	FRAG	-
1	17030501	17030852	-	AT2G02520.1	0.56	2	0	2	1	1e-17	0.5	0	FRAG	AT1G45040.1
1	17111813	17112088	+	AT1G48670.1	0.18	4	2	2	2	2e-13	0.681	1	FRAG	-
1	17136046	17136389	+	AT1G45223.1	1	1	0	1	1	1e-48	0.93	1	PSSD	AT1G45211.1
1	17143007	17143348	+	AT1G45223.1	0.99	0	0	0	1	3e-66	0.947	0	PSSD	AT1G45225.1
1	17144753	17145097	+	AT1G45223.1	1	0	0	0	0	7e-67	0.939	1	PSSD	AT1G45227.1
1	17171813	17172290	-	AT1G43722.1	0.52	4	10	3	6	5e-17	0.405	0	FRAG	-
1	17187625	17188054	-	AT2G13770.1	0.42	2	1	2	1	3e-26	0.524	0	FRAG	-
1	17188668	17188898	-	AT1G53720.1	0.16	0	4	0	0	1e-19	0.642	0	FRAG	-
1	17202384	17202542	-	AT1G78720.1	0.13	2	11	2	1	1e-07	0.703	0	FRAG	AT1G46048.1
1	17203685	17207598	+	AT1G66290.1	1	36	10	3	0	2e-121	0.79	0	DUP	-
1	17230463	17231369	-	AT4G10230.1	1	6	4	3	0	5e-60	0.71	1	DUP	-
1	17231422	17231631	+	AT2G13770.1	0.2	3	0	2	0	8e-09	0.786	3	FRAG	-
1	17233607	17233782	+	AT1G67035.1	0.29	5	0	1	0	5e-07	0.678	0	FRAG	-
1	17272641	17273227	+	AT5G15670.1	0.79	5	2	1	1	9e-18	0.42	1	DUP	-
1	17303045	17303285	-	AT1G09650.1	0.2	5	0	2	0	2e-13	0.679	0	FRAG	-
1	17318228	17318556	+	AT5G26617.1	0.77	2	0	1	3	5e-30	0.624	2	PSSD	-
1	17340073	17340405	-	AT5G38810.1	0.41	14	8	0	2	4e-10	0.353	3	FRAG	-
1	17347854	17348401	-	AT1G47340.1	0.37	20	4	4	3	8e-19	0.557	0	FRAG	-
1	17349248	17349510	+	AT1G47317.1	0.85	1	0	1	2	6e-29	0.659	0	PSSD	-
1	17358717	17359825	-	AT1G31080.1	0.81	19	13	1	1	2e-16	0.53	3	DUP	-
1	17369584	17369810	+	AT2G25370.1	0.14	1	7	1	2	1e-11	0.723	3	FRAG	-
1	17370948	17371320	+	AT1G47800.1	0.39	11	36	2	4	9e-09	0.409	1	FRAG	-
1	17390119	17390606	+	AT3G24255.1	0.17	1	0	0	0	6e-39	0.56	2	DUP	-
1	17397613	17398194	+	AT2G02650.1	0.54	0	2	0	1	5e-57	0.515	3	FRAG	AT1G47430.1
1	17399506	17400593	+	AT3G24255.1	0.41	30	4	1	2	7e-24	0.46	0	DUP	-
1	17401155	17402252	+	AT3G12000.1	0.93	9	41	8	1	2e-122	0.787	0	PSSD	AT1G47440.1
1	17403894	17413914	+	AT3G12000.1	1	6	9	6	2	8e-57	0.85	0	DUP	AT1G47460.1
1	17406224	17409298	-	AT1G04625.1	0.71	1	1	1	6	7e-24	0.47	3	DUP	-
1	17450198	17450469	-	AT1G70020.1	0.4	5	1	1	1	5e-27	0.659	0	FRAG	-
1	17485806	17486384	+	AT1G47580.1	0.81	0	0	0	0	4e-07	1	0	FRAG	-
1	17486694	17487824	-	AT1G47603.1	0.97	0	3	0	0	9e-180	0.839	0	PSSD	AT1G47590.1
1	17489154	17489447	-	AT5G59150.1	0.45	0	0	0	0	2e-48	0.908	0	FRAG	AT1G47595.1
1	17489541	17489654	-	AT5G42970.1	0.1	0	0	0	0	2e-08	0.789	0	FRAG	-
1	17495608	17495880	-	AT1G51480.1	0.1	0	0	0	1	9e-40	0.89	0	FRAG	-
1	17496291	17496413	+	AT5G63960.1	0.04	0	0	0	2	2e-09	0.78	3	FRAG	-
1	17510940	17511492	-	AT1G47640.1	0.53	0	0	0	0	1e-28	0.95	0	DUP	AT1G47625.1
1	17511188	17511322	+	AT2G25370.1	0.07	0	0	0	1	2e-11	0.822	2	FRAG	AT1G47625.1
1	17515765	17516013	+	AT1G32720.1	0.41	9	1	0	0	1e-11	0.702	0	FRAG	-
1	17516283	17517850	-	AT1G47620.1	1	12	8	2	1	0	0.877	0	PSSD	AT1G47630.1
1	17528958	17529198	-	AT1G48953.1	0.78	6	0	1	0	5e-11	0.85	3	PSSD	-
1	17532770	17532946	+	AT5G35069.1	0.98	0	0	0	0	5e-27	0.898	0	PSSD	-
1	17535901	17536138	-	AT1G48953.1	0.77	6	0	1	0	2e-16	0.886	0	PSSD	-
1	17541323	17541547	+	AT2G13272.1	0.87	1	0	0	1	1e-20	0.613	0	PSSD	-
1	17544079	17544392	+	AT1G47680.1	1	2	0	1	0	8e-31	0.895	0	PSSD	-
1	17544632	17544856	+	AT2G13272.1	0.87	1	0	0	0	9e-23	0.64	0	PSSD	-
1	17547325	17547638	+	AT1G47680.1	1	2	0	1	0	8e-31	0.895	0	PSSD	-
1	17547877	17548098	+	AT2G13272.1	0.86	1	0	0	0	4e-22	0.635	0	PSSD	-
1	17550304	17550522	-	AT5G05340.1	0.22	4	1	2	3	6e-12	0.757	0	FRAG	AT1G47705.1
1	17554362	17554606	+	AT2G42260.1	0.36	4	13	1	1	2e-07	0.568	0	FRAG	-
1	17573815	17574189	-	AT5G40940.1	0.26	14	0	0	4	3e-11	0.403	3	FRAG	-
1	17578916	17579044	+	AT3G23680.1	0.18	0	0	0	0	1e-09	0.628	0	FRAG	-
1	17582094	17582189	+	AT3G46616.1	0.64	0	0	0	0	9e-11	0.844	0	FRAG	-
1	17589361	17589723	+	AT5G50220.1	0.3	15	1	0	2	2e-11	0.426	0	FRAG	-
1	17591895	17592564	-	AT1G47765.1	0.88	20	133	4	1	4e-35	0.429	0	PSSD	-
1	17593996	17594197	+	AT1G47786.1	0.38	1	3	1	0	5e-22	0.829	1	FRAG	-
1	17596592	17596909	+	AT3G24255.1	0.1	0	0	0	0	1e-17	0.61	1	DUP	-
1	17620686	17623775	-	AT1G47840.1	1	1	2	0	0	9e-29	0.79	0	DUP	-
1	17621963	17622154	+	AT4G20690.1	0.46	0	0	0	0	6e-21	0.938	0	FRAG	-
1	17627783	17630270	-	AT1G75710.1	1	5	48	0	0	2e-78	0.61	0	DUP	-
1	17639938	17642848	+	AT1G47890.1	1	18	173	9	34	4e-22	0.36	1	FRAG	AT1G47880.1
1	17641629	17642131	-	AT5G19170.1	0.31	14	2	3	5	7e-07	0.53	0	FRAG	-
1	17662939	17663932	+	AT5G26710.1	0.4	1	10	1	1	9e-116	0.85	0	DUP	AT1G47930.1
1	17670603	17671572	+	AT1G48580.1	0.83	15	62	6	8	1e-41	0.413	0	PSSD	-
1	17675488	17676663	-	AT1G48400.1	0.67	5	12	1	1	1e-67	0.67	0	DUP	-
1	17708667	17709073	-	AT1G11362.1	0.74	4	1	4	1	4e-08	0.434	3	FRAG	-
1	17729709	17729869	-	AT1G48060.1	0.15	2	0	1	1	2e-13	0.778	1	FRAG	-
1	17794739	17795615	-	AT4G39580.1	0.74	22	3	4	4	1e-41	0.51	0	PSSD	-
1	17821287	17821537	+	AT5G01550.1	0.12	2	3	2	2	2e-10	0.547	2	FRAG	-
1	17826600	17827725	-	AT2G40920.2	1	24	16	8	1	6e-31	0.422	3	PSSD	AT1G48268.1
1	17841647	17841807	+	AT1G60720.1	0.19	1	0	1	1	1e-08	0.63	3	FRAG	-
1	17865828	17866442	+	AT1G47340.1	0.46	4	9	2	5	3e-52	0.631	3	FRAG	AT1G48340.1
1	17879658	17881046	-	AT1G21990.1	0.81	26	8	2	0	3e-64	0.48	0	DUP	-
1	17979570	17980773	+	AT4G33290.1	0.95	18	24	1	0	4e-106	0.569	0	PSSD	AT1G48625.1
1	17984389	17985604	+	AT1G48635.2	0.65	4	0	4	0	9e-08	0.99	0	FRAG	-
1	18094866	18095054	+	AT1G48910.1	0.16	0	0	0	1	2e-12	0.841	2	FRAG	-
1	18154036	18154460	+	AT5G42430.1	0.33	17	5	1	0	5e-21	0.558	0	FRAG	AT1G49060.1
1	18218511	18218630	+	AT3G06895.1	0.78	0	0	0	0	3e-15	0.875	0	PSSD	-
1	18219522	18220017	-	AT1G30240.2	0.18	7	16	4	4	2e-22	0.62	0	DUP	-
1	18241797	18241937	-	AT1G50080.1	0.52	0	0	0	0	2e-12	0.574	0	FRAG	-
1	18275069	18276287	-	AT5G15240.1	0.9	8	10	2	2	4e-87	0.48	0	DUP	AT1G49370.1
1	18303255	18304423	+	AT3G24255.1	0.5	3	43	3	3	1e-21	0.45	0	DUP	-
1	18388486	18388673	-	AT3G19260.1	0.22	1	1	1	0	3e-09	0.656	1	FRAG	-
1	18389212	18389307	+	AT4G07670.2	0.13	0	0	0	0	1e-09	0.906	0	FRAG	-
1	18420168	18420473	-	AT4G15715.1	0.86	6	1	4	2	7e-08	0.515	0	FRAG	-
1	18434567	18435024	-	AT2G33200.1	0.39	10	2	2	2	8e-10	0.455	3	FRAG	-
1	18448347	18448454	+	AT3G02290.1	0.16	0	0	0	1	4e-09	0.806	2	FRAG	-
1	18484640	18485195	+	AT5G22800.1	0.16	4	9	4	0	2e-49	0.88	0	DUP	-
1	18492147	18492254	-	AT5G22794.1	0.17	1	0	0	0	1e-07	0.833	0	FRAG	-
1	18506846	18506953	-	AT5G45980.1	0.11	0	0	0	0	3e-07	0.694	0	FRAG	-
1	18566604	18569398	+	AT1G09620.1	0.99	5	153	3	1	0	0.752	0	PSSD	AT1G50130.1
1	18601251	18601364	+	AT1G50180.1	0.04	1	0	0	0	6e-36	0.947	0	FRAG	AT1G50210.1
1	18601439	18601648	+	AT1G50180.1	0.08	0	0	0	0	6e-18	0.886	0	FRAG	AT1G50210.1
1	18640725	18641604	-	AT3G44070.1	0.99	4	8	3	0	2e-21	0.48	3	DUP	-
1	18644353	18645015	-	AT1G11580.1	0.39	2	1	0	1	1e-84	0.626	3	FRAG	AT1G50330.1
1	18700755	18701059	-	AT5G22320.1	0.2	11	0	1	0	3e-09	0.696	0	FRAG	-
1	18707426	18707615	-	AT3G20070.1	0.22	4	0	2	0	6e-11	0.688	3	FRAG	-
1	18721898	18722896	+	AT1G50560.1	0.65	0	6	0	2	2e-145	0.873	3	FRAG	AT1G50550.1
1	18723667	18723789	+	AT1G50510.1	0.17	0	16	0	0	3e-20	0.561	3	FRAG	-
1	18788004	18788357	-	AT5G21030.1	0.11	0	0	0	1	7e-07	0.39	0	FRAG	-
1	18814694	18814906	-	AT3G32280.1	0.15	2	0	0	0	2e-16	0.662	0	FRAG	-
1	18821345	18821585	-	AT1G50790.1	0.1	3	0	1	0	1e-18	0.675	3	FRAG	-
1	18822137	18823078	+	AT1G48150.1	0.98	6	7	2	0	1e-128	0.869	0	PSSD	-
1	18923373	18923960	-	AT1G50980.1	0.41	19	0	0	1	2e-46	0.59	0	DUP	AT1G51050.1
1	18925068	18925160	+	AT1G51040.1	0.06	0	0	0	0	3e-08	0.871	0	FRAG	-
1	18996276	18996707	+	AT5G33330.1	0.73	15	2	2	2	1e-11	0.368	0	FRAG	-
1	19006532	19006693	-	AT1G51310.1	0.1	2	0	0	1	2e-11	0.722	0	FRAG	-
1	19263449	19265887	-	AT1G51910.1	0.59	3	2	3	1	1e-70	0.69	0	DUP	-
1	19270196	19272541	-	AT1G51890.1	0.62	28	22	3	2	7e-16	0.69	0	DUP	-
1	19290919	19291108	+	AT4G15320.1	0.08	1	0	1	0	4e-07	0.968	3	FRAG	-
1	19317508	19318835	-	AT1G71320.1	1	13	0	0	0	1e-180	0.81	3	DUP	-
1	19319495	19320064	-	AT5G24670.1	0.39	6	2	2	2	3e-22	0.77	0	DUP	-
1	19323047	19323281	-	AT3G22660.1	0.26	4	0	1	1	1e-11	0.641	3	FRAG	-
1	19372174	19372421	-	AT5G49860.1	0.38	1	1	1	0	4e-20	0.655	0	FRAG	AT1G52085.1
1	19379928	19380032	+	AT3G27670.1	0.02	0	0	0	0	5e-08	0.914	3	FRAG	-
1	19444879	19445882	-	AT2G02180.1	0.42	0	0	0	1	6e-08	0.63	0	FRAG	-
1	19450845	19452032	-	AT2G02180.1	0.54	5	1	2	2	7e-15	0.73	0	DUP	AT1G52211.1
1	19453086	19453262	+	AT5G35910.1	0.07	0	3	0	0	1e-18	0.823	0	FRAG	-
1	19497368	19497487	+	AT1G35620.1	0.09	0	0	0	0	4e-11	0.825	0	FRAG	-
1	19624922	19625777	-	AT1G52695.1	0.71	3	0	2	3	8e-47	0.78	0	DUP	AT1G52696.1
1	19714038	19714223	-	AT3G15430.1	0.13	0	0	0	0	2e-12	0.516	3	FRAG	-
1	19722630	19723596	+	AT3G46120.1	0.57	1	0	1	0	8e-126	0.94	1	DUP	-
1	19724222	19724588	+	AT2G18120.1	0.54	3	0	1	0	6e-48	0.893	0	FRAG	AT1G52942.1
1	19749865	19750330	-	AT1G53025.1	0.23	4	1	2	2	3e-22	0.66	0	DUP	-
1	19751375	19752724	-	AT1G53025.1	0.6	0	0	0	0	7e-143	0.88	0	DUP	AT1G53020.1
1	19964605	19964712	-	AT1G53480.1	0.19	0	0	0	0	8e-14	1	3	FRAG	-
1	19989161	19989480	+	AT4G26890.1	0.18	2	1	0	0	1e-10	0.53	0	DUP	-
1	20050848	20051575	-	AT3G30770.1	0.44	7	28	4	6	2e-07	0.333	3	FRAG	-
1	20084646	20085160	-	AT1G53550.1	0.43	6	7	1	0	9e-28	0.464	0	FRAG	-
1	20092721	20092891	-	AT2G31470.1	0.15	0	0	0	0	1e-09	0.561	0	FRAG	-
1	20145229	20145799	+	AT1G53990.1	0.51	21	12	5	5	5e-20	0.545	0	FRAG	-
1	20148451	20149341	+	AT1G53940.1	0.53	11	0	3	5	3e-57	0.72	0	DUP	-
1	20156732	20156887	-	AT5G38920.1	0.27	0	0	0	1	1e-12	0.654	0	FRAG	-
1	20158902	20159331	-	AT1G54020.1	0.4	0	0	0	0	2e-14	0.77	3	DUP	-
1	20169960	20170635	-	AT1G54040.1	0.58	7	1	2	1	5e-35	0.67	0	DUP	AT1G54035.1
1	20187520	20187957	+	AT2G42720.1	0.33	7	4	3	2	9e-16	0.513	3	FRAG	-
1	20199630	20199857	+	AT1G54115.1	0.12	3	1	2	0	6e-07	0.714	0	FRAG	-
1	20241650	20241868	+	AT1G54210.1	0.46	0	0	0	0	2e-21	1	0	DUP	-
1	20313880	20314710	-	AT5G28780.1	0.8	8	0	0	0	1e-12	0.523	1	PSSD	-
1	20318706	20319554	-	AT1G14800.1	0.53	0	0	0	0	1e-97	0.96	0	DUP	-
1	20392327	20393624	+	AT5G53635.1	1	30	14	7	2	1e-62	0.508	0	PSSD	AT1G54600.1
1	20408413	20411447	-	AT5G23960.1	0.99	5	4	2	0	2e-95	0.6	2	DUP	AT1G54660.1
1	20432886	20433074	+	AT5G42905.1	0.23	3	0	0	2	2e-13	0.571	0	FRAG	-
1	20443410	20443523	+	AT1G54780.1	0.13	0	0	0	1	2e-12	0.895	1	FRAG	-
1	20509736	20510790	+	AT1G74190.1	0.31	9	20	3	1	2e-08	0.46	0	FRAG	AT1G54985.1
1	20532844	20534375	-	AT3G06720.1	1	3	23	1	2	0	0.73	0	PSSD	AT1G55035.1
1	20566617	20568458	+	AT1G55120.1	0.74	1	0	1	0	3e-23	1	0	DUP	-
1	20582503	20583365	+	AT1G27430.1	0.2	14	26	5	5	1e-23	0.465	0	FRAG	-
1	20600981	20601626	+	AT1G55230.1	0.71	10	1	6	2	1e-42	0.59	3	PSSD	AT1G55221.1
1	20679267	20679467	+	AT1G55370.2	0.19	0	0	0	0	1e-21	0.91	0	FRAG	-
1	20681016	20681834	-	AT1G55420.1	0.38	0	5	0	0	2e-28	0.698	0	FRAG	-
1	20688625	20690857	-	AT1G55390.1	0.98	5	24	0	0	1e-127	0.68	1	DUP	AT1G55410.1
1	20777727	20778127	+	AT1G26762.1	0.98	2	1	2	1	1e-28	0.687	3	PSSD	AT1G55604.1
1	20845355	20845550	-	AT3G13230.1	0.32	2	2	2	0	2e-21	0.765	0	FRAG	-
1	20915277	20916628	+	AT2G02770.1	0.41	3	8	2	1	3e-38	0.8	3	DUP	-
1	20931026	20931831	+	AT3G13040.1	0.41	10	3	2	4	4e-21	0.64	0	DUP	AT1G55964.1
1	20943714	20944237	+	AT4G33600.1	0.56	13	100	1	4	1e-22	0.429	0	FRAG	-
1	20981290	20982301	-	AT4G00580.1	0.82	50	2	6	10	6e-11	0.58	0	DUP	-
1	20983377	20983858	-	AT1G56100.3	0.93	1	0	1	0	5e-54	1	0	DUP	-
1	21108562	21110031	+	AT1G56340.2	0.78	3	26	3	5	2e-40	0.7	3	DUP	AT1G56390.1
1	21125995	21126202	+	AT4G20690.1	0.49	3	0	1	0	5e-09	0.681	3	FRAG	-
1	21149873	21150172	+	AT1G56540.1	0.09	4	1	2	1	4e-33	0.802	0	FRAG	AT1G56470.1
1	21150504	21152748	-	AT2G19150.1	0.88	5	1	1	1	7e-22	0.47	0	DUP	AT1G56480.1
1	21155334	21156198	-	AT3G24130.1	0.54	2	0	0	0	4e-25	0.5	1	DUP	AT1G56490.1
1	21159012	21159151	+	AT4G39930.1	0.41	1	0	1	1	5e-07	0.702	0	FRAG	-
1	21173778	21174082	-	AT1G59675.1	0.65	1	5	1	0	3e-28	0.692	0	FRAG	-
1	21215860	21216441	+	AT1G56610.3	0.45	4	1	3	8	1e-55	0.724	3	FRAG	-
1	21230136	21230468	-	AT1G66380.1	0.58	2	0	2	1	9e-14	0.78	0	DUP	AT1G56640.1
1	21252885	21253102	-	AT1G56680.1	0.33	1	18	1	0	2e-12	0.484	0	FRAG	-
1	21319052	21320147	+	AT1G57580.1	0.94	1	5	1	0	3e-142	0.84	3	DUP	-
1	21326688	21326879	+	AT1G03360.1	0.2	0	0	0	0	1e-25	0.828	1	FRAG	-
1	21382112	21382638	+	AT4G18465.1	0.17	1	0	1	0	1e-20	0.78	0	DUP	AT1G57740.1
1	21382979	21383266	+	AT1G57750.2	0.28	1	26	0	1	2e-27	0.562	0	FRAG	AT1G57740.1
1	21413370	21413737	-	AT3G24255.1	0.12	0	0	0	1	2e-19	0.55	0	DUP	-
1	21425685	21426178	+	AT3G44480.1	0.1	6	0	2	1	5e-15	0.67	3	DUP	AT1G57840.1
1	21435427	21435513	+	AT1G57906.1	0.13	0	0	0	0	2e-09	1	0	FRAG	-
1	21436972	21437198	-	AT2G17695.1	0.38	3	4	2	1	1e-10	0.684	0	FRAG	-
1	21448918	21449136	-	AT1G61580.1	0.24	0	19	0	1	3e-14	0.5	2	FRAG	AT1G58010.1
1	21456212	21456432	-	AT2G32730.1	0.08	1	11	1	1	1e-21	0.647	3	FRAG	-
1	21456570	21457153	-	AT4G16215.1	0.99	0	0	0	0	2e-39	0.91	3	DUP	-
1	21469500	21476040	-	AT1G58050.1	0.13	5	9	4	4	8e-34	0.8	0	DUP	-
1	21478596	21479719	-	AT1G58060.1	0.13	3	7	2	0	1e-19	0.81	3	DUP	-
1	21523365	21523669	-	AT5G53635.1	0.24	3	1	1	0	4e-23	0.641	0	FRAG	AT1G58130.1
1	21531040	21531390	-	AT3G25720.1	0.41	3	0	2	0	9e-27	0.641	0	FRAG	-
1	21542189	21544309	+	AT5G49290.1	0.75	9	9	0	0	0	0.51	0	DUP	-
1	21544961	21547669	+	AT3G53240.1	0.87	2	9	1	0	0	0.53	0	DUP	-
1	21563504	21563723	+	AT5G48543.1	0.81	4	0	3	2	1e-08	0.625	1	FRAG	-
1	21581295	21581691	+	AT5G26270.1	0.44	3	1	2	2	2e-12	0.485	1	FRAG	-
1	21607624	21607992	+	AT1G58260.1	0.23	0	0	0	0	6e-12	1	2	FRAG	-
1	21728958	21729119	-	AT2G14290.1	0.15	0	0	0	1	2e-10	0.574	3	FRAG	-
1	21765035	21765393	+	AT3G42786.1	0.46	2	1	1	0	8e-29	0.603	0	FRAG	-
1	21832913	21833193	+	AT3G42786.1	0.36	2	1	1	0	4e-22	0.579	0	FRAG	-
1	21901501	21901759	-	AT1G60040.1	0.3	3	2	1	0	8e-26	0.807	3	FRAG	-
1	21906579	21907014	+	AT1G57870.1	0.37	32	36	4	8	2e-09	0.441	0	FRAG	-
1	21907183	21908157	-	AT1G58090.1	0.92	3	16	2	0	6e-117	0.689	0	PSSD	-
1	21933012	21934138	+	AT3G49510.1	0.55	9	17	1	1	1e-52	0.54	3	DUP	-
1	21934902	21935012	-	AT1G66530.1	0.06	0	0	0	0	1e-08	0.784	1	FRAG	-
1	21947265	21947557	+	AT1G59725.1	0.28	7	0	1	0	8e-22	0.765	0	FRAG	-
1	21974319	21974476	+	AT1G50080.1	0.56	3	0	1	0	5e-13	0.585	0	FRAG	-
1	21998156	21999318	-	AT5G41660.1	0.91	34	6	6	12	9e-26	0.364	0	FRAG	-
1	22062218	22062420	-	AT2G22340.1	0.19	1	0	1	1	3e-07	0.515	3	FRAG	-
1	22084116	22084463	-	AT1G60410.1	0.28	3	0	2	4	4e-22	0.595	0	FRAG	-
1	22084494	22085724	+	AT1G60400.1	0.55	13	9	4	1	4e-19	0.52	0	DUP	-
1	22093699	22094465	-	AT5G50250.1	0.87	1	24	0	0	1e-33	0.43	0	DUP	-
1	22150916	22152112	+	AT4G21240.1	1	14	27	3	3	4e-79	0.552	0	PSSD	AT1G60075.1
1	22164279	22164791	+	AT1G60130.1	0.24	5	1	3	0	2e-40	0.79	0	DUP	-
1	22171696	22172205	-	AT1G60140.1	0.16	28	0	0	4	6e-61	0.76	0	FRAG	-
1	22195570	22197112	-	AT3G18150.1	0.94	9	9	3	4	4e-75	0.61	0	DUP	AT1G60180.1
1	22228785	22228970	-	AT3G55120.1	0.26	0	2	0	1	2e-16	0.688	0	FRAG	AT1G60290.1
1	22238091	22238286	-	AT3G55120.1	0.26	2	0	1	1	4e-15	0.723	0	FRAG	AT1G60330.1
1	22294734	22297193	+	AT1G60500.1	1	4	8	3	1	0	0.85	2	DUP	AT1G60510.1
1	22297902	22301161	+	AT1G60500.1	0.33	5	9	3	0	3e-42	0.78	3	DUP	AT1G60520.1
1	22302507	22304949	-	AT1G60500.1	0.98	1	0	0	1	0	0.82	1	DUP	AT1G60540.1
1	22346160	22346810	+	AT1G60670.2	0.44	2	0	2	0	3e-17	0.77	0	DUP	-
1	22378722	22379700	-	AT2G21850.1	0.46	15	41	5	4	3e-34	0.35	3	FRAG	-
1	22396666	22396907	+	AT1G60625.1	0.99	2	0	2	0	2e-13	0.675	1	PSSD	AT1G60835.1
1	22462384	22462590	+	AT1G60989.1	0.75	0	0	0	0	6e-41	1	0	PSSD	-
1	22554301	22554543	+	AT1G61190.1	0.08	3	0	0	1	2e-08	0.889	0	FRAG	-
1	22561125	22561361	+	AT1G61300.1	0.13	0	21	0	0	4e-31	0.71	2	FRAG	-
1	22577598	22577699	-	AT1G57570.1	0.05	1	0	0	0	1e-07	0.735	0	FRAG	-
1	22613169	22613483	-	AT1G61310.1	0.11	0	0	0	0	2e-08	1	0	FRAG	-
1	22701498	22701867	-	AT1G61480.1	0.2	7	45	1	2	2e-31	0.497	0	FRAG	AT1G61665.1
1	22710297	22712032	-	AT1G61560.1	0.53	4	0	4	0	2e-14	1	0	DUP	-
1	22750969	22751556	-	AT1G80740.1	0.18	36	0	4	4	9e-13	0.5	0	DUP	AT1G61650.1
1	22840007	22841848	+	AT1G61840.1	0.75	17	9	3	2	0	0.612	1	PSSD	AT1G61830.1
1	22914905	22915325	+	AT1G62085.1	0.34	2	16	2	0	7e-35	0.618	0	FRAG	-
1	22940373	22940738	-	AT1G61990.1	0.31	0	5	0	0	3e-47	0.717	0	FRAG	AT1G62055.1
1	22950702	22954841	-	AT3G21340.1	0.96	55	5	2	9	4e-101	0.52	0	DUP	AT1G62090.1
1	22955926	22956483	-	AT1G11820.1	0.63	5	57	4	2	7e-31	0.502	0	FRAG	AT1G62095.1
1	22972200	22973288	+	AT1G62170.1	0.87	3	38	3	1	4e-65	0.76	3	DUP	-
1	22987489	22987880	-	AT1G62220.1	0.85	2	0	1	1	6e-20	0.702	0	PSSD	AT1G62214.1
1	23130032	23131413	-	AT1G61960.1	1	12	5	4	5	1e-102	0.651	1	PSSD	-
1	23155212	23156089	+	AT1G62540.1	0	6	0	1	0	1e-25	0.84	0	DUP	-
1	23158310	23158563	+	AT3G15340.1	0.15	1	4	1	2	3e-12	0.528	0	FRAG	-
1	23187334	23188590	+	AT1G62630.1	0.47	0	0	0	0	3e-28	1	0	FRAG	-
1	23195359	23195718	+	AT5G43690.1	0.37	6	6	3	1	4e-23	0.664	0	FRAG	AT1G62650.1
1	23267990	23268547	-	AT1G33710.1	0.89	0	0	0	1	3e-63	0.559	0	PSSD	AT1G62835.1
1	23275099	23276966	-	AT1G64100.2	0.74	11	18	3	0	0	0.67	0	DUP	AT1G62860.1
1	23295025	23295420	+	AT3G24255.1	0.13	3	0	0	0	6e-26	0.52	0	DUP	-
1	23301644	23303382	+	AT1G12700.1	0.75	4	5	3	0	4e-164	0.55	0	DUP	-
1	23368678	23368845	-	AT2G19146.1	0.59	0	0	0	0	2e-18	0.768	0	FRAG	-
1	23371588	23372070	+	AT5G52020.1	0.73	0	8	0	0	2e-33	0.55	2	PSSD	AT1G63040.1
1	23408421	23408697	+	AT1G12740.1	0.13	3	0	1	0	7e-08	0.78	0	FRAG	-
1	23415298	23415449	+	AT1G77530.1	0.13	4	0	1	1	9e-09	0.529	3	FRAG	-
1	23435629	23435806	-	AT4G17260.1	0.17	1	2	1	0	3e-16	0.852	0	FRAG	-
1	23453983	23454947	+	AT1G12210.1	0.36	11	1	6	6	8e-49	0.444	1	FRAG	-
1	23471211	23471826	+	AT2G14540.1	0.45	32	8	1	2	8e-47	0.505	0	FRAG	-
1	23487395	23487496	+	AT1G63130.1	0.05	0	0	0	1	1e-07	0.676	0	FRAG	-
1	23550764	23552114	-	AT1G30810.1	0.31	6	9	0	0	6e-13	0.52	0	DUP	-
1	23552127	23552273	-	AT5G24330.1	0.14	0	0	0	0	1e-08	0.469	0	FRAG	-
1	23655716	23657379	+	AT1G05890.1	1	7	3	1	1	0	0.876	0	PSSD	AT1G63760.1
1	23749529	23749824	+	AT1G50870.1	0.25	2	0	1	0	1e-21	0.556	3	FRAG	-
1	23751265	23751620	-	AT1G63280.1	0.98	3	1	1	0	2e-28	0.625	3	PSSD	-
1	23755481	23756860	-	AT2G14540.1	0.99	20	0	1	1	5e-139	0.68	1	DUP	AT1G64035.1
1	23757413	23758019	-	AT2G14540.1	0.49	14	9	2	6	5e-19	0.427	0	FRAG	-
1	23837561	23839894	+	AT1G64255.1	1	13	7	0	0	0	0.66	3	DUP	-
1	23840888	23843199	+	AT1G64260.1	1	0	4	0	0	0	0.61	3	DUP	-
1	23850939	23852724	+	AT1G64260.1	0.75	6	13	6	2	7e-127	0.64	0	DUP	-
1	23868613	23870263	+	AT5G41780.1	0.82	39	7	2	4	2e-12	0.5	3	DUP	-
1	23874337	23874612	-	AT5G62970.1	0.2	3	2	0	1	5e-19	0.585	1	FRAG	-
1	23931758	23932167	-	AT1G52950.1	0.19	1	0	1	0	2e-31	0.98	0	DUP	-
1	23963323	23963478	+	AT2G37450.1	0.18	0	0	0	0	8e-13	0.673	0	FRAG	-
1	23965144	23966131	+	AT5G40820.1	0.13	15	63	10	3	6e-32	0.68	0	DUP	-
1	23973824	23974133	+	AT2G47420.1	0.31	9	10	4	0	4e-17	0.693	3	FRAG	AT1G64560.1
1	23989127	23989252	+	AT4G24026.1	0.6	0	5	0	0	3e-08	0.596	0	FRAG	-
1	24010110	24010250	-	AT5G42000.1	0.29	2	0	0	0	4e-14	0.766	0	FRAG	-
1	24164622	24165314	-	AT2G15710.1	0.52	1	19	1	0	8e-28	0.49	0	DUP	-
1	24282478	24284257	-	AT1G79680.1	0.68	15	31	6	3	2e-87	0.62	3	DUP	AT1G65365.1
1	24289673	24291021	-	AT1G62170.2	0.86	21	8	1	4	9e-103	0.55	0	DUP	AT1G65385.1
1	24299899	24300045	+	AT1G13200.1	0.11	1	0	0	0	4e-07	0.612	3	FRAG	-
1	24328283	24328444	+	AT5G15030.2	0.18	0	1	0	0	7e-10	0.836	0	FRAG	-
1	24384420	24385178	+	AT2G02650.1	0.69	3	1	0	4	5e-74	0.492	3	FRAG	AT1G65585.1
1	24414077	24414682	-	AT5G02910.2	0.65	2	29	2	0	5e-34	0.545	0	FRAG	AT1G65642.1
1	24446630	24447040	-	AT1G65740.1	0.46	8	39	4	1	4e-21	0.489	2	FRAG	-
1	24482300	24482608	-	AT1G79360.1	0.19	5	1	2	2	8e-14	0.596	0	FRAG	-
1	24483446	24483601	-	AT2G27610.1	0.07	0	10	0	1	5e-07	0.5	0	FRAG	-
1	24485878	24486673	+	AT1G65820.3	0.65	0	0	0	0	4e-16	0.99	3	DUP	-
1	24494832	24498437	+	AT5G11250.1	0.99	25	83	2	3	1e-61	0.56	0	DUP	-
1	24504728	24507031	-	AT1G66120.1	1	9	0	0	1	0	0.81	3	DUP	AT1G65875.1
1	24543670	24543886	-	AT4G21050.1	0.36	3	3	3	4	9e-15	0.613	1	FRAG	AT1G65940.1
1	24543897	24544136	+	AT4G21050.1	0.38	1	0	0	2	8e-22	0.6	3	FRAG	AT1G65940.1
1	24571086	24571372	-	AT5G37310.1	0.16	2	2	2	3	1e-10	0.639	0	FRAG	-
1	24698961	24699193	-	AT5G18230.1	0.06	0	0	0	2	3e-12	0.87	3	DUP	-
1	24720318	24721264	-	AT1G66300.1	0.92	7	105	5	8	2e-24	0.342	0	FRAG	-
1	24721298	24721594	+	AT1G66290.1	0.22	0	0	0	1	8e-28	0.697	0	FRAG	-
1	24726317	24726454	+	AT1G78720.1	0.12	0	12	0	0	8e-12	0.707	1	FRAG	-
1	24763022	24763577	+	AT1G56650.1	0.78	4	9	2	3	7e-18	0.436	1	PSSD	-
1	24772855	24773007	+	AT2G13430.1	0.28	0	0	0	1	2e-12	0.647	3	FRAG	-
1	24823260	24823664	+	AT1G09245.1	0.97	0	0	0	1	1e-64	0.77	3	PSSD	AT1G66534.1
1	24843628	24843750	-	AT1G69730.1	0.05	0	0	0	0	7e-14	0.902	3	FRAG	-
1	24851669	24852205	+	AT1G66600.1	0.9	6	42	3	5	1e-10	0.368	0	FRAG	-
1	24879267	24880114	-	AT1G66700.3	0.97	9	2	6	0	2e-51	0.79	2	DUP	AT1G66710.1
1	24956695	24956964	+	AT2G36490.1	0.05	1	1	0	2	4e-07	0.63	1	FRAG	-
1	24984729	24984942	-	AT1G66940.1	0.22	3	1	2	1	2e-10	0.575	0	FRAG	-
1	25004313	25005377	-	AT1G66980.1	0.31	13	0	0	0	1e-103	0.746	0	FRAG	-
1	25009024	25009686	-	AT5G38260.1	0.37	2	16	2	2	8e-79	0.696	0	FRAG	AT1G67010.1
1	25017675	25017872	-	AT1G67680.1	0.12	0	16	0	0	2e-17	0.634	2	FRAG	-
1	25140304	25140555	+	AT5G45220.1	0.15	1	0	0	2	4e-26	0.69	3	FRAG	AT1G67200.1
1	25268151	25269185	+	AT3G13680.1	0.96	7	40	3	1	6e-64	0.487	3	PSSD	-
1	25339048	25340035	-	AT5G25290.1	0.84	15	18	1	0	3e-58	0.452	3	PSSD	AT1G67610.1
1	25355113	25356100	+	AT5G25290.1	0.84	15	18	1	0	2e-59	0.455	0	PSSD	AT1G67645.1
1	25424709	25425142	-	AT5G03610.1	0.34	1	5	1	1	9e-21	0.61	3	DUP	-
1	25452798	25453161	+	AT3G62210.1	0.43	4	0	2	2	1e-08	0.336	0	FRAG	-
1	25608452	25608904	-	AT1G25350.1	0.11	0	1	0	0	1e-20	0.67	0	DUP	-
1	25653618	25654087	+	AT4G17300.1	0.3	1	14	1	5	2e-33	0.439	0	FRAG	-
1	25926567	25926689	-	AT1G63320.1	0.22	0	0	0	0	8e-08	0.585	0	FRAG	-
1	25927577	25928003	+	AT2G24280.1	0.23	4	0	2	2	2e-18	0.58	0	DUP	-
1	25975485	25975616	+	AT5G15790.1	0.17	4	0	0	0	6e-11	0.705	0	FRAG	-
1	25993352	25995318	-	AT3G43890.1	1	3	7	2	0	0	0.829	0	PSSD	-
1	25999142	25999471	+	AT3G24255.1	0.1	2	0	2	0	2e-10	0.58	0	FRAG	-
1	26179966	26180220	-	AT3G24255.1	0.11	0	0	0	3	1e-14	0.459	0	FRAG	AT1G69590.1
1	26185773	26185943	-	AT1G50080.1	0.63	0	0	0	0	8e-12	0.474	0	FRAG	-
1	26199888	26200706	-	AT3G22080.1	0.38	1	38	1	0	4e-66	0.54	0	DUP	-
1	26201396	26201934	-	AT1G26840.1	0.72	4	49	3	5	6e-10	0.4	0	FRAG	-
1	26207033	26207119	-	AT5G53300.3	0.27	0	0	0	0	2e-08	0.793	0	FRAG	-
1	26346563	26348494	+	AT3G42170.1	0.88	42	8	0	0	2e-102	0.319	0	FRAG	-
1	26358097	26358402	-	AT1G70020.1	0.51	2	12	2	0	2e-18	0.588	0	FRAG	AT1G69981.1
1	26431613	26431894	-	AT5G51080.3	0.27	0	1	0	0	2e-10	0.63	0	FRAG	-
1	26502019	26502548	-	AT1G50870.1	0.44	5	1	3	5	3e-33	0.506	0	FRAG	-
1	26524545	26524825	-	AT1G70970.1	0.2	13	0	1	0	7e-12	0.468	1	FRAG	-
1	26529786	26530270	-	AT5G44220.1	0.53	11	3	1	0	9e-09	0.352	0	FRAG	-
1	26724944	26725123	-	AT1G70840.1	0.35	0	0	0	1	4e-25	0.817	0	FRAG	AT1G70885.1
1	26761884	26762094	-	AT1G77310.1	0.11	2	8	1	1	7e-15	0.821	0	FRAG	-
1	26870319	26872110	-	AT1G71370.1	0.94	16	40	6	2	2e-48	0.85	0	DUP	-
1	26904234	26904456	+	AT1G71390.1	0.09	3	0	1	0	2e-14	0.757	0	FRAG	-
1	27139487	27140527	+	AT1G72130.1	0.55	2	6	2	1	4e-74	0.77	3	DUP	AT1G72131.1
1	27305803	27305966	+	AT3G02450.1	0.08	4	0	1	0	7e-08	0.745	3	FRAG	-
1	27428492	27429444	-	AT2G25370.1	0.2	2	21	1	2	2e-20	0.7	0	DUP	-
1	27432921	27433499	+	AT1G72890.1	0.46	2	12	0	0	4e-20	0.493	0	FRAG	-
1	27440480	27441201	+	AT1G72910.1	0.54	3	28	3	0	5e-70	0.83	0	DUP	-
1	27585443	27588326	-	AT1G73370.1	0.74	4	0	4	0	0	1	3	DUP	-
1	27720193	27720797	-	AT5G52450.1	0.37	31	5	3	3	1e-26	0.454	0	FRAG	-
1	27789429	27790166	+	AT1G18450.1	0.33	0	6	0	1	7e-07	0.74	1	FRAG	-
1	27972758	27972942	+	AT2G13430.1	0.36	1	3	1	1	8e-09	0.585	0	FRAG	-
1	27985957	27986536	+	AT1G18750.2	0.35	2	1	2	0	4e-09	0.65	3	FRAG	AT1G74457.1
1	28056483	28056623	+	AT1G01780.1	0.25	0	5	0	0	2e-16	0.788	2	FRAG	-
1	28249567	28250013	+	AT4G39230.1	0.4	1	3	1	2	5e-25	0.59	0	DUP	AT1G75261.1
1	28269488	28270942	-	AT1G75340.1	0.67	11	7	3	1	2e-142	0.87	0	DUP	-
1	28294786	28295094	+	AT2G31305.1	1	0	4	0	1	3e-17	0.897	3	PSSD	AT1G75394.1
1	28334265	28334678	-	AT1G78660.1	0.22	1	2	1	0	6e-14	0.92	3	DUP	AT1G75480.1
1	28392780	28393309	+	AT4G40030.1	0.84	2	0	0	2	1e-48	0.93	3	DUP	AT1G75610.1
1	28619374	28621155	-	AT1G76280.2	0.46	1	0	1	0	2e-08	0.99	0	FRAG	-
1	28783531	28783760	-	AT3G05130.1	0.12	2	0	1	0	3e-15	0.688	1	FRAG	-
1	28784131	28784323	+	AT4G34880.1	0.14	2	1	1	2	2e-09	0.723	0	FRAG	-
1	28801485	28801841	-	AT1G76730.1	0.23	3	6	1	0	2e-09	0.68	3	FRAG	-
1	28816258	28816913	+	AT1G76770.1	0.66	7	0	1	0	3e-12	0.64	0	DUP	-
1	28887242	28887982	-	AT3G62200.1	0.43	10	48	5	2	3e-31	0.716	0	FRAG	AT1G76911.1
1	28958457	28958853	+	AT1G77080.2	0.38	0	0	0	0	2e-22	0.96	0	DUP	-
1	28964638	28965259	-	AT1G77100.1	0.47	2	9	1	0	2e-34	0.64	0	DUP	-
1	28981488	28983410	-	AT1G77130.1	0.97	15	4	1	1	0	0.78	0	DUP	AT1G77131.1
1	29154687	29158916	-	AT1G77600.2	0.45	5	0	5	0	1e-153	1	0	DUP	-
1	29286840	29287013	-	AT4G11750.1	0.15	0	0	0	0	6e-19	0.776	0	FRAG	-
1	29310468	29311669	-	AT1G77960.1	0.48	2	0	2	0	1e-63	1	3	DUP	-
1	29343965	29344294	+	AT5G65240.2	0.2	5	23	0	0	2e-14	0.541	0	FRAG	-
1	29470363	29471239	-	AT2G17640.1	0.5	19	2	2	1	1e-23	0.77	2	DUP	AT1G78330.1
1	29472005	29472178	-	AT4G36791.1	0.87	0	1	0	0	2e-07	0.729	0	FRAG	-
1	29521683	29522294	+	AT1G80960.1	0.42	4	3	0	0	2e-10	0.454	0	FRAG	-
1	29524837	29525254	-	AT3G11000.1	0.34	2	28	2	3	4e-07	0.482	0	FRAG	-
1	29525567	29526234	-	AT1G66960.1	0.18	4	0	2	0	2e-17	0.7	0	DUP	-
1	29610231	29611560	-	AT1G69630.1	0.85	46	11	2	4	3e-87	0.48	0	DUP	-
1	29669462	29670221	-	AT1G78915.3	0.31	20	0	2	1	1e-29	0.88	0	DUP	-
1	29737329	29738692	-	AT1G79050.1	0.53	4	0	4	0	5e-127	1	0	DUP	-
1	29770226	29770371	-	AT1G16520.1	0.16	1	4	1	0	4e-07	0.642	2	FRAG	-
1	29973361	29974451	-	AT1G79650.4	0.52	1	0	1	1	1e-54	0.98	0	DUP	-
1	30022584	30023337	-	AT1G79820.3	0.35	0	0	0	0	8e-56	0.99	0	DUP	-
1	30068238	30068450	-	AT4G10613.1	0.49	0	0	0	1	3e-07	0.521	1	FRAG	-
1	30100723	30103809	-	AT3G42170.1	0.89	4	6	0	0	2e-157	0.52	0	DUP	-
1	30308436	30308600	+	AT3G19790.1	0.33	0	0	0	0	8e-13	0.582	3	FRAG	-
1	30418506	30418676	-	AT1G25270.1	0.16	0	0	0	0	8e-16	0.737	0	FRAG	-
1	30425505	30425696	+	AT1G79630.3	0.15	4	2	2	0	6e-09	0.773	0	FRAG	-
1	30426214	30426417	-	AT5G01010.1	0.1	0	0	0	1	4e-12	0.91	0	DUP	AT1G81001.1
1	30426951	30427235	+	AT2G22475.2	0.38	0	0	0	0	9e-45	0.811	0	FRAG	AT1G81020.1
2	57251	57334	-	AT5G10336.1	0.7	0	0	0	0	1e-10	1	0	PSSD	-
2	72200	72508	-	AT3G55820.1	0.5	0	0	0	0	2e-36	0.854	0	FRAG	-
2	135934	137023	-	AT2G01260.2	0.57	3	0	3	0	1e-10	1	0	DUP	-
2	167531	167644	+	AT3G45190.1	0.05	0	0	0	1	1e-08	0.868	0	FRAG	-
2	169967	170654	-	AT1G55960.1	0.55	34	23	5	4	6e-42	0.632	0	FRAG	AT2G01372.1
2	184251	184421	+	AT3G28899.1	0.92	0	0	0	2	6e-19	0.737	3	PSSD	-
2	214573	214680	+	AT1G14980.1	0.53	0	16	0	0	5e-11	0.596	3	FRAG	-
2	249473	249628	+	AT1G23149.1	1	1	0	0	0	3e-09	0.538	0	FRAG	-
2	338842	339039	+	AT2G01810.1	0.09	3	1	0	1	2e-23	0.791	0	FRAG	-
2	343198	343537	+	AT3G06650.1	0.27	2	52	2	6	2e-09	0.452	0	FRAG	-
2	343816	344152	-	AT1G56100.1	0.33	3	0	1	2	5e-08	0.78	0	FRAG	-
2	373131	374204	-	AT2G02650.1	0.98	3	4	0	0	1e-96	0.533	1	PSSD	-
2	397318	398321	-	AT1G14700.2	0.51	0	0	0	0	8e-74	0.78	3	DUP	-
2	455728	456152	-	AT3G57810.2	0.5	3	16	3	1	4e-19	0.627	1	FRAG	AT2G01973.1
2	478504	478789	+	AT2G02020.2	0.21	1	16	1	1	3e-18	0.523	3	FRAG	-
2	522870	523179	-	AT3G15130.1	0.17	4	14	4	3	2e-07	0.653	3	FRAG	-
2	532347	532793	-	AT5G19270.1	0.41	2	2	0	1	5e-17	0.285	0	FRAG	-
2	542003	542170	+	AT1G61070.1	0.74	0	0	0	0	8e-17	0.607	2	PSSD	AT2G02135.1
2	566254	566760	-	AT3G03620.1	0.23	5	8	4	5	3e-10	0.7	0	FRAG	-
2	598127	599516	-	AT2G02250.1	0.86	0	20	0	1	9e-46	0.62	0	DUP	AT2G02270.1
2	613175	614676	-	AT2G02320.1	0.94	2	11	1	0	2e-33	0.58	0	DUP	AT2G02330.1
2	669127	669391	-	AT2G02500.1	0.29	2	1	1	0	2e-12	0.517	3	FRAG	-
2	679623	679847	+	AT2G02515.1	0.88	5	10	0	0	6e-07	0.447	2	FRAG	-
2	742354	742560	+	AT2G02630.1	0.16	0	0	0	2	2e-22	0.71	0	FRAG	AT2G02670.1
2	742584	743295	+	AT2G02620.1	0.48	7	13	2	5	3e-55	0.578	3	FRAG	AT2G02670.1
2	752289	753030	-	AT2G02710.3	0.25	2	0	2	2	4e-10	0.85	3	FRAG	-
2	752578	752661	+	AT5G33421.1	0.85	0	0	0	0	3e-07	0.857	0	FRAG	-
2	756908	758283	+	AT2G43220.1	0.86	11	11	1	0	1e-78	0.385	0	FRAG	-
2	780883	781062	-	AT1G55910.1	0.18	0	0	0	0	6e-26	0.917	1	FRAG	-
2	781347	781706	+	AT3G11460.1	0.19	11	8	2	4	3e-17	0.63	0	FRAG	-
2	792548	792874	-	AT1G45403.1	0.63	6	4	0	0	7e-08	0.363	2	FRAG	-
2	849768	849854	-	AT3G57770.1	0.11	0	0	0	0	9e-11	0.897	0	FRAG	-
2	850343	850477	+	AT4G02510.1	0.03	0	0	0	0	4e-13	0.889	0	FRAG	-
2	852850	852936	-	AT3G57770.1	0.11	0	0	0	0	7e-11	0.897	0	FRAG	-
2	879405	880740	+	AT5G37920.1	0.99	9	162	7	1	1e-47	0.539	0	PSSD	-
2	880937	881468	+	AT4G16530.1	0.32	6	79	4	1	4e-10	0.651	0	FRAG	-
2	886072	886419	+	AT2G33175.1	0.73	0	10	0	1	2e-25	0.516	3	PSSD	-
2	895995	896342	+	AT2G33175.1	0.73	0	10	0	1	2e-25	0.516	3	PSSD	-
2	925377	925765	-	AT2G04115.1	0.86	7	6	1	2	3e-13	0.353	1	FRAG	-
2	1000732	1001741	-	AT2G22340.1	0.95	4	4	3	0	4e-119	0.918	0	PSSD	AT2G03291.1
2	1093413	1093589	+	AT2G03610.1	0.27	1	0	0	1	8e-16	0.644	3	FRAG	-
2	1099094	1100127	+	AT2G03560.1	0.8	23	36	5	4	1e-37	0.515	3	PSSD	-
2	1191789	1192996	-	AT2G04032.1	1	3	48	1	1	2e-64	0.68	3	DUP	AT2G03900.1
2	1194714	1195497	-	AT5G65005.1	0.98	3	0	1	0	8e-58	0.487	3	PSSD	AT2G03910.1
2	1202800	1203651	-	AT1G52950.1	0.35	1	0	0	1	4e-38	0.46	0	DUP	-
2	1219281	1219896	+	AT3G43580.1	1	3	0	1	0	1e-67	0.698	0	PSSD	-
2	1220127	1220342	+	AT2G03932.1	0.84	3	5	3	0	8e-09	0.711	2	FRAG	AT2G03934.1
2	1221998	1222132	+	AT2G03938.1	0.92	0	0	0	0	8e-23	1	0	PSSD	-
2	1227827	1233203	-	AT5G18460.1	0.56	1	3	0	1	2e-48	0.58	3	DUP	AT2G03935.1
2	1237070	1237396	-	AT2G33175.1	0.65	0	4	0	2	9e-50	0.858	2	FRAG	-
2	1243663	1243983	+	AT2G03936.1	1	30	2	2	4	3e-12	0.528	0	PSSD	AT2G03958.1
2	1246169	1247861	-	AT5G18460.1	0.55	2	2	1	2	6e-36	0.56	0	DUP	AT2G03960.1
2	1251739	1252280	+	AT4G08691.1	0.97	21	1	1	0	2e-23	0.451	0	PSSD	-
2	1252700	1252903	+	AT5G01080.1	0.36	2	1	0	0	3e-09	0.493	0	FRAG	-
2	1254900	1255070	-	AT1G12870.1	0.14	2	3	0	0	2e-10	0.383	0	FRAG	-
2	1255401	1256454	-	AT2G04030.1	0.32	32	12	5	3	5e-19	0.5	0	DUP	AT2G03972.1
2	1272301	1272467	-	AT5G42905.1	0.21	2	0	1	1	3e-10	0.625	3	FRAG	-
2	1272506	1272910	+	AT2G15025.1	0.72	6	1	3	1	1e-11	0.54	0	PSSD	-
2	1280166	1280547	-	AT5G36200.1	0.32	3	24	3	5	3e-09	0.437	3	FRAG	-
2	1293259	1293485	+	AT2G04925.1	0.84	1	0	1	1	3e-38	0.882	0	PSSD	AT2G04033.1
2	1317226	1317425	+	AT2G04045.1	0.62	1	2	1	1	1e-08	0.536	0	FRAG	AT2G04047.1
2	1332501	1332608	-	AT3G25530.2	0.13	1	0	0	1	6e-08	0.861	0	FRAG	-
2	1340065	1340636	+	AT5G41660.1	0.47	2	0	1	1	1e-33	0.812	0	FRAG	-
2	1342847	1346302	-	AT1G31740.1	0.81	6	4	4	10	6e-41	0.88	3	DUP	-
2	1365251	1365409	-	AT2G16955.1	0.84	0	0	0	3	5e-09	0.528	0	FRAG	-
2	1365346	1365556	+	AT3G43572.1	1	1	0	1	0	3e-12	0.629	0	PSSD	-
2	1387761	1387925	+	AT3G57750.1	0.16	1	0	0	0	1e-12	0.855	0	FRAG	-
2	1388311	1388490	+	AT3G51540.1	0.14	0	0	0	0	5e-09	0.833	0	FRAG	AT2G04120.1
2	1388502	1388768	+	AT5G59150.1	0.41	0	0	0	1	2e-45	0.921	0	FRAG	AT2G04120.1
2	1399630	1401268	+	AT3G18150.1	0.99	33	6	2	2	8e-117	0.62	0	DUP	AT2G04150.1
2	1420661	1420870	-	AT3G43572.1	1	0	0	0	0	2e-29	0.943	0	PSSD	-
2	1420892	1421239	-	AT3G44070.1	0.42	1	0	0	0	1e-14	0.534	0	FRAG	-
2	1421475	1421681	-	AT3G43574.1	1	0	0	0	1	8e-35	0.942	0	PSSD	-
2	1422347	1423398	+	AT1G43760.1	0.61	11	38	3	4	4e-07	0.247	0	FRAG	-
2	1438374	1438774	+	AT4G03566.1	0.89	4	3	1	2	5e-21	0.409	3	PSSD	-
2	1441536	1441711	+	AT2G34880.1	0.07	1	0	1	2	1e-09	0.661	3	FRAG	-
2	1469306	1469437	-	AT3G27140.1	0.18	0	0	0	0	8e-13	0.818	0	FRAG	AT2G04250.1
2	1469558	1470004	-	AT4G03566.1	0.99	1	0	0	1	7e-86	0.932	0	PSSD	AT2G04250.1
2	1470002	1471474	+	AT1G43910.1	0.98	3	27	3	2	9e-86	0.74	3	DUP	AT2G04260.1
2	1485499	1486356	-	AT1G10000.1	0.95	3	4	0	2	5e-25	0.341	0	FRAG	-
2	1525906	1526103	-	AT5G26622.2	0.73	0	18	0	0	9e-08	0.429	3	FRAG	-
2	1528522	1529674	-	AT2G05210.1	0.58	24	0	2	3	1e-62	0.72	0	DUP	-
2	1571146	1571526	-	AT4G03566.1	0.83	2	0	0	4	1e-26	0.48	0	PSSD	AT2G04510.1
2	1605710	1605842	-	AT3G42155.1	0.27	1	1	1	1	2e-08	0.756	0	FRAG	-
2	1605722	1606151	+	AT4G07666.1	0.42	1	1	1	1	2e-21	0.736	3	FRAG	-
2	1609971	1610219	+	AT3G61440.3	0.2	0	0	0	0	6e-11	0.78	0	DUP	AT2G04610.1
2	1618430	1618602	-	AT4G06740.1	0.88	1	17	1	2	4e-11	0.533	3	PSSD	-
2	1649158	1652169	+	AT3G24580.1	0.7	8	6	2	4	3e-37	0.54	0	DUP	-
2	1653781	1653988	-	AT4G35860.2	0.43	2	3	1	0	5e-14	0.639	0	FRAG	AT2G04720.1
2	1654547	1655693	-	AT4G33290.1	0.9	16	19	3	0	1e-91	0.529	3	PSSD	AT2G04730.1
2	1664890	1666339	+	AT1G43760.1	0.77	17	12	2	3	2e-08	0.308	0	FRAG	-
2	1692737	1693474	+	AT5G38270.1	0.63	9	13	3	1	3e-38	0.481	0	FRAG	-
2	1769663	1771949	+	AT1G19260.1	1	13	10	9	4	0	0.701	0	PSSD	-
2	1772205	1772505	+	AT3G47680.1	0.33	1	1	1	1	4e-13	0.485	3	FRAG	-
2	1794372	1795095	+	AT3G27140.1	0.77	22	0	3	3	4e-104	0.9	0	DUP	-
2	1795174	1795302	+	AT5G19270.1	0.12	0	0	0	0	3e-09	0.674	3	FRAG	-
2	1828043	1828751	-	AT5G65005.1	0.91	2	2	2	1	2e-55	0.527	3	PSSD	-
2	1834478	1835946	-	AT1G51370.1	0.99	1	6	0	4	6e-121	0.62	3	DUP	AT2G05115.1
2	1840642	1841054	+	AT2G33175.1	0.77	13	4	4	1	2e-21	0.62	1	PSSD	-
2	1842414	1846386	-	AT2G05120.1	0.83	20	0	3	0	6e-160	0.98	3	DUP	-
2	1851692	1852328	-	AT2G37680.1	0.84	12	2	2	6	2e-21	0.6	1	DUP	AT2G05133.1
2	1853902	1854900	+	AT2G37690.1	0.27	1	0	1	0	6e-19	0.95	3	DUP	-
2	1868399	1868758	+	AT5G33330.1	0.68	0	4	0	4	3e-17	0.355	0	FRAG	-
2	1874040	1874997	+	AT3G18310.1	0.39	18	32	10	9	4e-52	0.6	0	FRAG	AT2G05171.1
2	1877408	1877624	+	AT1G27190.1	0.12	3	0	2	1	8e-11	0.781	3	FRAG	-
2	1878759	1879057	+	AT3G20090.1	0.26	5	3	1	1	7e-26	0.716	3	FRAG	AT2G05190.1
2	1880830	1881246	+	AT5G25600.1	0.42	0	0	0	0	2e-23	0.669	0	FRAG	-
2	1886094	1886968	+	AT1G10000.1	0.96	2	0	1	0	2e-67	0.658	3	PSSD	-
2	1896081	1896243	+	AT2G04370.1	0.7	1	3	1	0	9e-15	0.789	2	PSSD	-
2	1897749	1897913	-	AT2G23348.1	0.61	0	0	0	1	9e-11	0.545	1	FRAG	-
2	1921595	1922901	-	AT4G29090.1	0.79	5	24	1	3	3e-16	0.372	1	FRAG	-
2	1925745	1926317	-	AT2G41590.1	0.52	0	0	0	0	7e-30	0.309	0	FRAG	-
2	1931293	1932717	+	AT3G23955.2	0.86	5	1	1	1	2e-142	0.75	0	DUP	AT2G05300.1
2	1944548	1944853	+	AT4G05632.1	0.51	3	0	2	4	1e-14	0.673	0	FRAG	-
2	1959828	1960112	-	AT4G24970.1	0.14	1	2	0	5	9e-09	0.423	0	FRAG	-
2	2069535	2069877	-	AT1G43760.1	0.2	1	9	1	2	2e-07	0.366	0	FRAG	-
2	2070859	2070968	-	AT2G05620.1	0.28	1	0	1	2	2e-07	0.784	0	FRAG	-
2	2072393	2073232	+	AT2G02030.1	0.93	7	33	4	3	2e-25	0.601	0	PSSD	-
2	2115758	2116625	+	AT3G24255.1	0.36	28	6	4	7	2e-15	0.356	3	FRAG	AT2G05670.1
2	2146568	2147030	-	AT1G48520.1	0.24	5	14	3	1	4e-39	0.79	0	DUP	AT2G05715.1
2	2147183	2148288	+	AT2G41500.1	0.66	10	1	4	1	1e-145	0.795	3	FRAG	-
2	2153076	2158727	-	AT4G13610.1	0.05	1	0	1	1	2e-16	0.94	3	DUP	AT2G05730.1|AT2G05740.1
2	2154670	2154876	+	AT3G11310.1	0.13	0	0	0	0	1e-19	0.696	0	FRAG	-
2	2160407	2160770	+	AT3G11310.1	0.23	2	5	1	0	3e-41	0.794	3	FRAG	-
2	2171630	2171728	-	AT2G05753.1	0.45	0	0	0	0	2e-15	0.909	3	FRAG	-
2	2172390	2173643	+	AT2G05755.1	0.46	1	0	1	0	1e-20	1	2	DUP	-
2	2189987	2190124	-	AT3G32896.1	0.29	0	0	0	1	5e-12	0.696	0	FRAG	-
2	2190732	2190985	+	AT3G32905.1	1	1	0	1	1	3e-26	0.718	3	PSSD	-
2	2202669	2202872	+	AT2G06570.1	0.25	2	0	2	0	2e-07	0.456	0	FRAG	-
2	2206724	2207100	-	AT5G30520.1	0.82	1	0	1	1	9e-15	0.55	0	DUP	AT2G05801.1
2	2256761	2257905	+	AT1G73100.1	0.77	3	135	1	0	5e-63	0.385	0	FRAG	-
2	2295405	2295801	+	AT2G06570.1	0.48	1	0	1	1	1e-30	0.5	3	FRAG	-
2	2298311	2298789	+	AT3G32050.1	0.67	1	0	1	1	1e-34	0.89	1	DUP	-
2	2313853	2315157	-	AT3G24255.1	0.5	0	1	0	0	2e-13	0.57	0	DUP	-
2	2365947	2366192	-	AT1G75470.1	0.22	0	2	0	0	7e-26	0.833	0	FRAG	-
2	2369942	2371231	+	AT3G24255.1	0.5	40	10	6	9	2e-14	0.43	0	DUP	-
2	2474212	2474767	+	AT1G40083.1	0.98	1	21	1	0	5e-36	0.64	0	DUP	-
2	2483710	2484531	+	AT2G06845.1	0.79	28	0	2	1	1e-24	0.372	0	FRAG	-
2	2485356	2485517	+	AT4G05553.1	0.5	0	1	0	1	1e-14	0.655	0	FRAG	-
2	2504348	2504476	-	AT5G29044.1	1	0	0	0	1	6e-12	0.791	0	PSSD	-
2	2529763	2530255	-	AT2G07505.1	1	1	2	1	0	2e-39	0.73	3	DUP	-
2	2536395	2536581	+	AT5G45570.1	0.07	1	1	1	0	2e-08	0.635	0	FRAG	-
2	2560467	2560597	-	AT3G42155.1	0.25	3	0	1	0	6e-13	0.795	3	FRAG	-
2	2560467	2560897	+	AT4G07666.1	0.42	3	0	1	0	5e-27	0.736	0	FRAG	-
2	2580727	2582924	-	AT4G10200.1	0.91	28	11	7	7	0	0.59	1	DUP	-
2	2583899	2584182	+	AT5G51570.1	0.2	4	0	1	3	1e-07	0.85	3	FRAG	-
2	2598234	2600478	-	AT1G19260.1	0.98	2	2	2	2	0	0.676	3	PSSD	-
2	2614823	2616121	+	AT3G24255.1	0.5	0	0	0	1	3e-26	0.52	0	DUP	-
2	2618597	2619115	+	AT1G31150.1	0.25	5	0	0	0	2e-15	0.382	0	FRAG	-
2	2621759	2622127	+	AT5G30520.1	0.79	0	0	0	1	3e-11	0.46	0	DUP	-
2	2628130	2652331	-	AT2G35280.1	0.28	2	0	2	0	1e-10	0.86	0	DUP	-
2	2697299	2697541	+	AT5G38510.1	0.24	3	25	0	1	5e-21	0.547	3	FRAG	-
2	2728708	2729132	-	AT3G15460.1	0.36	3	3	2	0	2e-24	0.66	1	DUP	AT2G06822.1
2	2753558	2754962	+	AT3G01345.1	1	11	6	1	2	2e-85	0.555	0	PSSD	-
2	2804697	2804856	-	AT2G09388.1	0.35	1	0	1	1	2e-09	0.66	3	FRAG	-
2	2809743	2809902	+	AT2G09388.1	0.35	1	0	1	1	4e-12	0.679	0	FRAG	-
2	2823777	2825558	+	AT4G03740.1	0.84	17	0	4	3	1e-41	0.72	3	DUP	-
2	2835417	2836799	+	AT4G29090.1	0.88	2	46	2	8	4e-27	0.268	0	FRAG	-
2	2854525	2857702	+	AT2G36710.1	1	39	13	3	6	6e-108	0.82	0	DUP	AT2G06940.1
2	2858319	2858450	-	AT2G36695.1	0.38	0	0	0	0	4e-20	0.864	0	FRAG	-
2	2865596	2865867	+	AT2G36710.1	0.22	1	0	1	4	7e-22	0.604	0	FRAG	-
2	2883595	2883937	+	AT1G36100.1	0.7	4	18	2	3	2e-11	0.451	3	PSSD	-
2	2884076	2884432	+	AT5G35604.1	0.29	3	0	3	0	9e-10	0.56	0	FRAG	-
2	2885474	2885698	+	AT3G33293.1	0.52	0	0	0	0	6e-17	0.573	1	FRAG	-
2	2893058	2893308	+	AT5G48910.1	0.13	2	3	2	3	2e-10	0.663	1	FRAG	AT2G06985.1
2	2920216	2920633	+	AT1G34070.1	0.46	1	2	1	1	7e-37	0.574	0	FRAG	-
2	2949545	2949938	-	AT2G06845.1	0.4	5	0	1	0	1e-28	0.573	3	FRAG	-
2	2955798	2959947	+	AT3G18330.1	0.99	10	33	7	1	8e-93	0.72	0	DUP	AT2G07130.1
2	2973640	2974551	+	AT3G25270.1	0.9	2	5	0	1	3e-95	0.466	0	PSSD	-
2	2996538	2997097	-	AT3G44980.1	0.69	30	0	2	4	1e-18	0.58	1	DUP	-
2	3037115	3037483	+	AT5G30520.1	0.79	0	0	0	0	9e-22	0.52	0	DUP	-
2	3117102	3118038	-	AT1G43722.1	0.98	11	8	5	7	3e-54	0.667	0	PSSD	-
2	3132899	3133503	+	AT5G27460.1	0.35	3	0	3	4	4e-33	0.82	3	DUP	-
2	3148526	3149255	-	AT1G75990.1	0.44	36	1	4	13	9e-07	0.331	1	FRAG	-
2	3178805	3179254	+	AT4G03566.1	1	0	0	0	0	9e-88	0.913	0	PSSD	-
2	3179375	3179506	+	AT3G27140.1	0.18	0	0	0	0	8e-11	0.773	3	FRAG	-
2	3187043	3187498	+	AT2G07739.1	0.77	0	1	0	0	2e-65	0.837	0	PSSD	-
2	3208786	3210475	-	AT1G52950.1	0.69	54	10	4	5	6e-21	0.42	0	DUP	-
2	3238092	3238218	+	AT3G42475.1	1	3	0	1	0	2e-11	0.905	0	PSSD	-
2	3244654	3245022	-	AT1G74350.1	0.17	1	5	0	0	3e-09	0.305	0	FRAG	AT2G07747.1
2	3260516	3260614	+	AT2G07599.1	0.13	0	1	0	0	6e-11	0.912	0	FRAG	AT2G07664.1
2	3279027	3279581	+	AT1G77850.1	0.31	3	0	0	1	7e-81	0.826	0	FRAG	AT2G07677.1
2	3289035	3289106	+	AT2G07675.1	0.19	0	0	0	0	9e-07	0.917	0	FRAG	-
2	3295818	3296134	-	AT3G29750.1	0.26	1	5	1	0	5e-16	0.414	0	FRAG	-
2	3313039	3313269	-	AT2G07698.1	0.1	0	0	0	0	4e-10	0.429	0	FRAG	-
2	3314066	3314791	-	AT2G07777.1	0.98	2	17	0	0	2e-79	0.691	0	PSSD	AT2G07811.1
2	3349842	3350592	-	AT2G07599.2	0.41	1	0	1	0	1e-29	0.98	0	DUP	-
2	3368055	3368126	-	AT2G07835.1	0.19	0	0	0	0	4e-07	1	0	FRAG	-
2	3368151	3369305	+	AT2G07741.1	1	0	0	0	1	0	0.995	0	PSSD	AT2G07699.1
2	3381359	3381598	+	AT1G65346.1	0.66	0	0	0	0	4e-35	1	0	FRAG	-
2	3402335	3402703	-	AT1G74350.1	0.17	1	5	0	1	5e-09	0.305	0	FRAG	AT2G07712.1
2	3427275	3427373	+	AT2G07707.1	0.21	0	0	0	0	3e-13	0.97	0	FRAG	-
2	3448964	3449259	+	AT2G34520.1	0.6	1	0	1	1	7e-27	0.798	0	FRAG	AT2G07726.1
2	3467588	3467758	-	AT2G07681.1	0.08	0	0	0	0	2e-13	0.947	0	FRAG	AT2G07731.1
2	3467776	3467901	-	AT2G07718.1	0.13	0	0	0	0	7e-11	0.833	0	FRAG	AT2G07731.1
2	3522708	3522812	-	AT2G22650.1	0.09	0	3	0	1	5e-09	0.816	0	FRAG	-
2	3532616	3532857	-	AT3G42385.1	0.99	3	6	1	1	6e-07	0.632	0	FRAG	-
2	3596043	3596138	+	AT1G80300.1	0.05	0	0	0	1	3e-08	0.906	0	FRAG	-
2	3650962	3651108	-	AT2G09838.1	0.79	0	0	0	0	5e-17	0.816	0	PSSD	-
2	3665806	3665916	-	AT5G48520.1	0.06	0	0	0	0	4e-08	0.784	3	FRAG	-
2	3703540	3703698	+	AT2G09388.1	0.35	0	0	0	3	9e-10	0.642	0	FRAG	-
2	3707505	3708665	+	AT2G09388.1	1	0	0	0	1	4e-42	0.87	0	DUP	-
2	3719183	3719367	-	AT2G07695.1	0.21	1	0	1	0	3e-23	0.935	0	FRAG	-
2	3782570	3782841	+	AT5G18360.1	0.1	1	0	1	1	2e-30	0.78	0	FRAG	AT2G09992.1
2	3782947	3784034	+	AT5G18340.1	0.79	6	0	1	3	5e-165	0.826	0	PSSD	AT2G09994.1
2	3784993	3794581	+	AT5G18330.1	0.61	6	0	2	3	5e-41	0.76	0	DUP	-
2	3836201	3837040	-	AT4G04650.1	0.84	0	0	0	4	4e-97	0.539	3	PSSD	-
2	3843156	3844240	-	AT1G43760.1	0.58	3	0	3	3	9e-75	0.63	0	FRAG	-
2	3888822	3888920	+	AT5G29054.1	1	0	0	0	0	3e-10	0.848	0	FRAG	-
2	3896855	3897106	+	AT3G33494.1	0.43	2	1	2	2	2e-12	0.718	0	FRAG	-
2	3896929	3898037	-	AT5G32590.1	0.45	2	1	2	3	6e-90	0.76	0	DUP	-
2	3924895	3925764	+	AT1G10000.1	0.94	7	3	0	3	1e-31	0.328	0	FRAG	-
2	3925836	3927543	+	AT2G06500.1	0.73	6	7	2	3	2e-47	0.5	0	DUP	-
2	3928020	3928817	+	AT3G47680.1	0.97	10	32	5	4	8e-22	0.411	3	PSSD	-
2	3932053	3932423	-	AT1G52950.1	0.19	1	11	1	1	3e-11	0.45	0	DUP	-
2	3938399	3940762	+	AT4G08430.1	0.76	3	0	2	3	2e-51	0.59	0	DUP	-
2	3939107	3940374	+	AT2G10260.2	0.61	1	0	1	1	8e-64	0.99	0	DUP	-
2	4020195	4020373	+	AT4G35080.3	0.22	2	26	1	1	2e-14	0.5	0	FRAG	-
2	4066685	4067145	-	AT4G00980.1	0.29	24	12	1	1	1e-07	0.277	3	FRAG	-
2	4078272	4078577	+	AT5G26622.1	0.35	0	2	0	0	5e-18	0.519	0	FRAG	-
2	4083384	4083782	-	AT3G50310.1	0.4	0	4	0	1	6e-50	0.701	1	FRAG	-
2	4090954	4091058	-	AT2G10550.1	0.21	0	0	0	0	4e-12	0.914	3	FRAG	-
2	4093977	4094369	-	AT3G29750.1	0.32	2	5	2	1	8e-08	0.346	0	FRAG	-
2	4094991	4095202	-	AT1G67020.1	0.12	1	5	1	1	4e-07	0.408	0	FRAG	-
2	4100764	4101080	-	AT3G18640.1	0.16	2	0	1	0	5e-37	0.962	0	FRAG	-
2	4109865	4116032	-	AT5G04860.1	0.57	2	2	2	1	4e-160	0.92	3	DUP	AT2G10589.1
2	4129680	4129898	-	AT2G07702.1	0.48	0	0	0	2	4e-32	0.89	0	FRAG	-
2	4155768	4156207	+	AT5G29210.1	0.93	4	2	4	5	7e-18	0.716	0	PSSD	-
2	4185205	4185752	-	AT5G30341.1	0.86	32	0	3	6	6e-13	0.63	0	DUP	-
2	4195200	4195463	-	AT2G05370.2	0.63	2	2	2	0	4e-14	0.678	0	FRAG	-
2	4211907	4212656	+	AT1G64295.1	0.74	0	12	0	3	2e-110	0.706	3	PSSD	-
2	4221624	4221813	+	AT2G22940.1	0.62	1	0	1	0	6e-21	0.889	0	FRAG	-
2	4222786	4222866	+	AT5G10336.1	0.68	0	0	0	0	4e-08	0.852	0	FRAG	-
2	4223690	4223935	+	AT3G61028.2	0.3	7	0	0	0	2e-38	0.878	0	FRAG	-
2	4227067	4227256	+	AT2G22940.1	0.62	1	0	1	0	6e-21	0.889	0	FRAG	-
2	4227825	4228737	+	AT3G30320.1	0.37	27	8	6	4	2e-21	0.43	0	DUP	-
2	4229649	4230163	+	AT3G42723.1	0.2	16	5	1	1	1e-07	0.367	0	FRAG	-
2	4251428	4251977	+	AT4G05360.1	0.25	1	3	1	0	1e-32	0.801	0	FRAG	-
2	4260993	4261844	+	AT2G06845.1	0.82	1	1	0	3	3e-40	0.44	0	DUP	-
2	4293953	4294222	+	AT5G40595.1	0.63	2	1	0	1	2e-16	0.495	0	FRAG	-
2	4314391	4314525	-	AT1G50080.1	0.49	0	0	0	0	9e-11	0.489	0	FRAG	-
2	4325521	4325676	+	AT2G13770.1	0.15	0	0	0	0	4e-11	0.596	3	FRAG	-
2	4327263	4327523	+	AT1G43722.1	0.27	2	1	2	2	2e-24	0.807	1	FRAG	-
2	4334990	4335676	+	AT1G36675.1	0.66	11	0	3	3	3e-17	0.64	1	DUP	-
2	4339527	4339946	-	AT5G19270.1	0.38	1	1	0	1	4e-26	0.418	1	FRAG	AT2G10990.1
2	4340239	4340418	+	AT3G09510.1	0.12	0	0	0	0	6e-09	0.5	0	FRAG	AT2G10990.1
2	4362380	4364386	+	AT5G32590.1	0.89	6	40	4	5	5e-72	0.64	0	DUP	-
2	4364851	4365122	+	AT3G30222.1	1	1	0	1	3	1e-12	0.67	3	PSSD	-
2	4414188	4414769	+	AT3G24255.1	0.23	30	3	3	2	2e-17	0.398	0	FRAG	-
2	4415385	4415513	-	AT5G40940.1	0.1	0	0	0	1	4e-09	0.698	0	FRAG	-
2	4416845	4417141	+	AT1G60720.1	0.35	0	3	0	0	2e-10	0.363	0	FRAG	-
2	4418645	4418886	+	AT2G02520.1	0.38	2	1	1	0	5e-08	0.402	2	FRAG	-
2	4440958	4446191	+	AT5G56060.1	0.67	8	8	3	4	4e-23	0.49	0	DUP	-
2	4459889	4460096	-	AT5G38300.1	0.25	6	2	1	0	2e-10	0.662	0	FRAG	-
2	4471014	4471233	-	AT1G18770.1	0.68	2	0	1	0	1e-09	0.466	0	FRAG	-
2	4477717	4478571	-	AT1G10000.1	0.94	1	2	0	0	8e-30	0.352	3	FRAG	-
2	4486747	4487461	-	AT1G63640.1	0.19	0	0	0	2	6e-92	0.92	0	DUP	AT2G11280.1
2	4487891	4488355	+	AT1G67020.1	0.24	0	0	0	0	1e-30	0.458	0	FRAG	-
2	4507061	4507567	+	AT5G28780.1	0.5	4	2	0	0	1e-11	0.52	0	FRAG	-
2	4524730	4524953	+	AT1G18770.1	0.68	4	0	1	0	9e-12	0.44	0	FRAG	-
2	4544070	4544213	+	AT5G40595.1	0.35	0	1	0	0	1e-08	0.49	0	FRAG	-
2	4643498	4644410	-	AT2G11570.1	1	4	2	2	2	3e-74	0.919	3	PSSD	-
2	4646539	4646970	+	AT3G33528.1	0.96	1	0	0	0	2e-32	0.67	0	DUP	-
2	4652041	4652154	-	AT2G13720.1	0.17	0	0	0	1	5e-08	0.763	1	FRAG	-
2	4652165	4652265	+	AT2G13720.1	0.15	1	0	1	0	4e-08	0.824	2	FRAG	-
2	4665534	4666928	+	AT3G17450.1	0.48	55	11	2	11	5e-17	0.251	3	FRAG	AT2G11630.1
2	4687111	4687595	-	AT5G30341.1	0.96	25	5	5	7	2e-16	0.697	0	PSSD	-
2	4791235	4791523	-	AT3G44713.1	0.15	4	2	1	0	3e-12	0.663	1	FRAG	AT2G11870.1
2	4792222	4792799	+	AT3G42940.1	1	1	0	1	2	7e-56	0.86	3	PSSD	-
2	4800488	4801465	+	AT2G40955.1	0.47	18	5	4	8	1e-11	0.275	0	FRAG	-
2	4809898	4811130	+	AT4G03830.1	0.67	6	10	2	0	4e-119	0.69	0	DUP	AT2G11930.1
2	4811270	4812221	+	AT2G15110.1	0.5	0	0	0	1	2e-85	0.63	3	DUP	AT2G11930.1
2	4824515	4824628	-	AT5G31412.1	0.09	0	0	0	0	8e-09	0.711	0	FRAG	-
2	4830686	4831244	+	AT3G17910.1	0.42	4	6	4	1	8e-13	0.72	3	DUP	AT2G11983.1
2	4833107	4833619	+	AT3G04100.1	0.83	0	0	0	1	1e-80	0.93	3	PSSD	AT2G11990.1
2	4856585	4857003	-	AT1G02850.1	0.17	0	1	0	2	9e-22	0.77	0	DUP	-
2	4857541	4857836	-	AT5G10510.1	0.12	1	1	1	1	3e-12	0.75	0	DUP	AT2G12050.1
2	4857890	4858545	-	AT5G58000.1	0.27	4	0	2	1	3e-28	0.86	0	DUP	-
2	4888135	4888944	-	AT4G00260.1	0.56	27	48	5	9	1e-13	0.321	0	FRAG	AT2G12160.1
2	4894631	4895202	-	AT5G43755.1	0.9	3	2	1	0	3e-13	0.45	3	DUP	-
2	4909283	4909402	+	AT2G12280.1	0.44	0	0	0	0	5e-19	1	3	FRAG	AT2G12230.1
2	4924714	4937739	+	AT2G32295.1	0.31	13	2	3	4	7e-18	0.72	0	DUP	-
2	4938064	4938844	+	AT5G51530.1	0.17	6	5	4	3	5e-18	0.59	0	DUP	-
2	4940294	4940699	+	AT5G05160.1	0.22	2	3	2	5	2e-31	0.669	3	FRAG	-
2	5002762	5002946	-	AT1G77440.1	0.3	2	0	1	3	1e-08	0.71	0	FRAG	-
2	5013473	5014012	-	AT3G31350.1	1	4	30	4	1	2e-16	0.64	0	DUP	-
2	5017125	5017961	+	AT4G05360.1	0.34	10	0	0	0	2e-82	0.73	3	DUP	AT2G12408.1
2	5031607	5032206	-	AT3G42170.1	0.26	20	0	0	1	2e-21	0.345	0	FRAG	-
2	5033749	5034235	+	AT2G17920.1	0.53	1	0	1	5	7e-14	0.327	0	FRAG	-
2	5037232	5037417	+	AT1G66235.1	0.22	3	0	0	0	8e-09	0.516	1	FRAG	-
2	5039518	5040002	+	AT5G38920.1	0.98	4	28	3	3	4e-21	0.444	3	PSSD	-
2	5078713	5079579	+	AT1G10000.1	0.95	8	5	0	0	8e-46	0.422	0	PSSD	-
2	5082256	5082749	+	AT1G47660.1	0.59	1	32	1	0	1e-15	0.55	3	DUP	-
2	5181464	5182011	-	AT2G18800.1	0.51	1	4	1	1	8e-54	0.88	0	DUP	AT2G12660.1
2	5214712	5215115	+	AT3G27160.1	0.73	3	0	1	1	1e-20	0.926	2	PSSD	-
2	5401088	5403024	+	AT2G12900.1	1	0	9	0	2	6e-35	0.8	0	DUP	AT2G13115.1
2	5409914	5410341	-	AT3G24700.1	0.58	3	4	2	0	2e-32	0.658	0	FRAG	AT2G13116.1
2	5412012	5412221	-	AT4G03728.1	0.5	0	0	0	2	9e-13	0.686	0	FRAG	-
2	5418430	5419106	-	AT3G24700.1	0.99	3	23	1	1	8e-71	0.627	0	PSSD	AT2G13128.1
2	5419716	5420810	-	AT3G17540.1	0.98	3	26	3	3	2e-79	0.569	0	PSSD	AT2G13130.1
2	5421883	5422078	-	AT3G30730.1	1	1	2	1	0	2e-11	0.612	1	PSSD	-
2	5428731	5430290	+	AT2G12940.1	1	4	0	2	0	4e-40	0.69	0	DUP	AT2G13145.1
2	5431033	5431244	+	AT2G12905.1	0.99	1	0	1	0	7e-21	0.901	0	PSSD	AT2G13146.1
2	5434880	5435681	-	AT2G12935.1	0.76	0	0	0	2	8e-25	0.78	3	DUP	-
2	5445343	5445899	-	AT2G15180.1	0.3	6	1	3	1	6e-09	0.46	0	FRAG	-
2	5446031	5446317	-	AT3G42160.1	0.62	2	0	1	5	2e-25	0.688	0	FRAG	-
2	5446788	5447452	-	AT4G07666.1	0.58	3	7	3	1	6e-30	0.73	0	DUP	-
2	5448590	5452993	-	AT1G41820.1	0.92	6	6	2	0	1e-07	0.56	0	FRAG	-
2	5461256	5461568	-	AT2G12945.1	0.75	17	0	1	4	3e-23	0.559	0	PSSD	-
2	5462878	5463293	-	AT4G07666.1	0.41	1	0	1	0	3e-40	0.705	0	FRAG	-
2	5463165	5463293	+	AT3G42155.1	0.26	0	0	0	1	1e-09	0.651	0	FRAG	-
2	5473448	5474816	-	AT3G31950.1	0.36	6	0	2	3	4e-11	0.71	0	DUP	-
2	5473800	5473961	+	AT2G06908.1	0.39	0	0	0	1	6e-08	0.704	0	FRAG	-
2	5496553	5496845	+	AT1G47680.1	0.98	2	5	1	2	7e-18	0.641	0	PSSD	-
2	5501010	5501774	+	AT2G13150.1	0.8	2	12	2	3	7e-23	0.59	0	DUP	AT2G13274.1
2	5503220	5503387	-	AT1G73655.1	0.23	2	0	0	0	2e-17	0.786	0	FRAG	-
2	5513741	5513917	-	AT1G50080.1	0.65	0	0	0	0	4e-14	0.542	3	FRAG	-
2	5517702	5518517	-	AT1G10000.1	0.9	4	5	0	3	1e-34	0.375	3	FRAG	-
2	5533985	5534282	-	AT2G22940.1	0.86	14	1	1	1	8e-11	0.46	0	PSSD	-
2	5560591	5560689	+	AT5G29054.1	1	0	0	0	0	3e-10	0.879	0	FRAG	-
2	5579295	5579728	-	AT2G11015.1	1	1	1	1	0	1e-42	0.719	0	PSSD	AT2G13410.1
2	5580021	5580620	-	AT3G43150.1	0.9	4	0	0	1	5e-62	0.8	0	DUP	AT2G13410.1
2	5580654	5582563	-	AT3G43148.1	0.75	12	17	4	3	2e-138	0.8	0	DUP	AT2G13410.1
2	5582696	5582814	-	AT5G32590.1	0.05	1	0	1	0	3e-84	0.9	0	FRAG	AT2G13410.1
2	5586034	5586182	-	AT5G35375.1	0.65	1	0	1	0	3e-07	0.74	0	FRAG	-
2	5586706	5587899	-	AT3G49730.1	0.61	13	7	0	0	9e-55	0.289	2	FRAG	AT2G13420.1
2	5600327	5602019	-	AT4G29090.1	1	1	11	1	1	4e-15	0.35	0	FRAG	-
2	5604639	5605584	-	AT5G36228.1	0.85	10	2	1	0	4e-28	0.278	0	FRAG	-
2	5616234	5617290	-	AT5G25600.1	0.98	4	8	2	1	1e-98	0.73	3	DUP	AT2G13469.1
2	5617751	5619277	-	AT4G29090.1	0.91	3	11	3	1	2e-15	0.345	0	FRAG	-
2	5620204	5620850	-	AT1G43760.1	0.36	3	13	1	1	6e-07	0.271	0	FRAG	-
2	5623078	5623529	+	AT5G36228.1	0.42	1	1	1	2	3e-14	0.336	0	FRAG	-
2	5626984	5627214	+	AT4G03566.1	0.55	2	7	0	0	2e-10	0.25	2	FRAG	-
2	5631696	5633014	-	AT4G29090.1	0.79	3	17	3	1	6e-33	0.365	0	FRAG	-
2	5635879	5636371	-	AT3G31430.1	0.48	3	0	1	0	4e-19	0.305	0	FRAG	-
2	5657144	5657368	-	AT1G32720.1	0.41	0	0	0	0	4e-26	0.947	2	FRAG	-
2	5661285	5661609	-	AT2G36700.1	0.31	15	8	1	3	6e-15	0.517	0	FRAG	-
2	5664856	5665451	-	AT2G36720.1	0.19	8	0	2	12	7e-32	0.574	0	FRAG	-
2	5667084	5668165	-	AT2G41590.1	0.9	35	5	1	1	1e-69	0.473	0	PSSD	AT2G13590.1
2	5714497	5714661	-	AT5G55310.1	0.06	0	0	0	2	8e-10	0.582	2	FRAG	AT2G13705.1
2	5734979	5735894	-	AT1G24380.1	0.95	0	8	0	1	2e-124	0.93	3	DUP	-
2	5800331	5800648	+	AT3G15030.1	0.34	7	40	4	3	7e-11	0.555	0	FRAG	-
2	5801258	5801666	+	AT1G36020.1	1	3	2	2	0	1e-25	0.87	0	DUP	-
2	5805005	5805348	-	AT5G02370.1	0.13	1	0	1	0	1e-15	0.89	0	DUP	-
2	5816956	5817224	+	AT1G53340.1	0.13	5	0	1	8	4e-14	0.557	0	FRAG	-
2	5831630	5831862	+	AT3G60040.1	0.09	1	1	1	2	1e-21	0.747	0	FRAG	-
2	5837716	5839743	+	AT1G53340.1	1	12	3	0	0	0	0.813	0	PSSD	AT2G13910.1
2	5844029	5845661	+	AT2G13900.1	1	1	117	1	0	1e-172	0.687	3	PSSD	AT2G13920.1
2	5852290	5852421	+	AT5G02340.1	0.07	0	0	0	0	2e-16	0.977	0	FRAG	-
2	5857659	5859184	+	AT2G17600.1	0.9	16	27	1	1	7e-70	0.358	0	FRAG	-
2	5875593	5876333	-	AT2G24645.1	0.46	2	8	1	7	2e-36	0.58	0	DUP	-
2	5883483	5883957	-	AT3G31350.1	0.66	0	0	0	0	1e-23	0.73	2	DUP	-
2	5907802	5908151	+	AT2G14045.1	0.64	1	0	1	0	6e-33	0.96	3	DUP	-
2	5930060	5931582	-	AT3G59250.1	1	9	7	1	1	9e-124	0.66	0	DUP	AT2G14090.1
2	5937494	5937625	+	AT3G43940.1	0.21	3	0	0	0	9e-08	0.568	0	FRAG	-
2	5947854	5948320	+	AT3G25440.1	0.29	2	7	1	2	5e-09	0.69	0	FRAG	-
2	5948488	5948901	+	AT1G17340.1	0.13	2	0	2	1	1e-27	0.81	2	DUP	-
2	5955802	5957565	-	AT2G14120.3	0.28	1	0	1	1	8e-10	1	0	FRAG	-
2	6046987	6047211	+	AT1G32720.1	0.41	0	0	0	0	1e-24	0.92	1	FRAG	-
2	6054623	6055021	+	AT3G29765.1	0.22	18	0	2	4	7e-22	0.565	0	FRAG	-
2	6092008	6092190	-	AT2G14290.1	0.17	0	0	0	1	4e-13	0.607	0	FRAG	-
2	6098786	6099336	-	AT2G14500.1	0.53	12	10	1	2	2e-17	0.404	0	FRAG	-
2	6103283	6103708	-	AT4G35170.1	0.47	0	0	0	0	7e-61	0.908	3	FRAG	-
2	6109678	6182033	+	AT2G14290.1	0.62	9	40	2	2	1e-07	0.42	0	FRAG	AT2G14405.1|AT2G14410.1|AT2G14475.1|AT2G14490.1
2	6112174	6112323	+	AT5G35688.1	1	0	0	0	0	2e-17	0.78	3	PSSD	-
2	6114789	6114887	+	AT5G29054.1	1	0	0	0	0	5e-10	0.848	0	FRAG	-
2	6119415	6119846	-	AT4G06490.1	0.99	0	1	0	1	5e-52	0.669	0	PSSD	-
2	6120129	6120747	-	AT3G43150.1	0.95	0	0	0	1	7e-53	0.89	0	DUP	AT2G14405.1
2	6121371	6123874	-	AT5G32590.1	1	21	46	2	1	0	0.77	0	DUP	AT2G14410.1
2	6122493	6122760	+	AT3G33494.1	0.46	1	2	1	1	2e-08	0.604	0	FRAG	AT2G14410.1
2	6164161	6164268	+	AT2G25370.1	0.06	0	0	0	0	5e-07	0.806	0	FRAG	AT2G14475.1
2	6164602	6164703	-	AT3G27430.2	0.12	0	0	0	0	1e-12	0.971	0	FRAG	AT2G14475.1
2	6164779	6164991	+	AT2G31480.1	0.15	1	0	0	0	1e-30	0.93	0	FRAG	AT2G14475.1
2	6164988	6165815	-	AT4G05330.1	0.33	3	0	1	1	2e-32	0.92	0	DUP	AT2G14490.1
2	6185207	6185423	-	AT2G13430.1	0.38	4	0	1	3	7e-07	0.639	0	FRAG	-
2	6186507	6187178	-	AT4G39550.1	0.57	5	4	0	4	5e-38	0.417	3	FRAG	-
2	6202988	6204705	+	AT2G18510.1	0.93	8	15	1	4	3e-33	0.75	3	DUP	AT2G14550.1
2	6220406	6220861	+	AT2G07505.1	1	1	15	1	0	1e-13	0.47	3	DUP	-
2	6273315	6274037	-	AT2G04040.1	0.39	0	0	0	1	1e-97	0.95	0	DUP	AT2G14661.1
2	6277100	6277237	+	AT1G65730.1	0.07	0	0	0	0	1e-07	0.674	3	FRAG	-
2	6290557	6292039	-	AT4G32272.1	0.59	3	1	1	1	6e-15	0.59	0	DUP	-
2	6296271	6296446	+	AT2G14700.1	0.27	1	0	1	0	1e-13	0.915	0	FRAG	-
2	6317869	6318052	+	AT2G13430.1	0.34	1	0	1	1	1e-10	0.607	0	FRAG	-
2	6355031	6356892	+	AT3G44713.1	0.85	36	22	2	1	2e-13	0.74	0	DUP	-
2	6371901	6373022	+	AT5G65690.1	0.44	17	14	3	5	2e-29	0.56	1	DUP	AT2G14840.1
2	6439323	6439693	+	AT4G09490.1	0.73	1	0	1	0	3e-11	0.444	3	PSSD	-
2	6473891	6474257	-	AT4G05095.1	0.83	9	0	1	0	4e-16	0.41	2	PSSD	-
2	6503108	6506167	+	AT5G49430.1	0.81	9	124	5	3	9e-88	0.62	3	DUP	AT2G15030.1
2	6507539	6508871	+	AT5G27060.1	0.5	2	33	2	0	2e-47	0.586	0	FRAG	AT2G15040.1
2	6520281	6520572	-	AT5G42905.1	0.37	4	0	3	3	1e-09	0.567	3	FRAG	-
2	6520612	6520885	-	AT2G15025.1	0.48	5	0	2	2	2e-11	0.505	0	FRAG	-
2	6555120	6557084	-	AT1G46696.1	0.81	46	1	3	4	5e-59	0.81	0	DUP	-
2	6558409	6558735	+	AT2G15220.1	0.48	0	0	0	0	1e-50	0.963	0	FRAG	AT2G15120.1
2	6558725	6558895	+	AT2G15090.1	0.12	0	0	0	0	7e-29	1	1	FRAG	AT2G15120.1
2	6580088	6580225	-	AT3G49650.1	0.06	0	0	0	0	2e-14	0.848	0	FRAG	-
2	6610904	6611089	+	AT2G13430.1	0.34	0	0	0	2	3e-08	0.597	0	FRAG	-
2	6619668	6620504	-	AT3G47920.1	0.93	0	0	0	4	6e-124	0.828	3	PSSD	-
2	6621602	6622523	-	AT4G29090.1	0.61	5	45	1	4	3e-30	0.324	0	FRAG	-
2	6625545	6626097	-	AT2G02103.1	0.46	2	1	2	1	5e-18	0.339	0	FRAG	-
2	6639460	6639868	-	AT5G49200.1	0.48	7	68	2	0	2e-37	0.59	0	FRAG	AT2G15271.1
2	6640797	6641327	+	AT2G15280.1	0.52	1	0	1	0	4e-30	0.97	0	DUP	-
2	6717778	6718374	+	AT1G47660.1	0.63	5	8	0	0	1e-30	0.75	0	DUP	-
2	6731748	6732020	-	AT1G24996.1	0.6	1	0	0	0	5e-26	0.626	1	FRAG	-
2	6735885	6736156	-	AT2G06845.1	0.29	1	1	1	5	1e-07	0.446	0	FRAG	-
2	6757039	6757205	-	AT2G26610.1	0.04	1	0	1	2	9e-12	0.804	3	FRAG	-
2	6761750	6763251	+	AT2G15490.3	0.9	1	0	1	0	0	1	0	DUP	-
2	6763635	6764301	+	AT1G34140.1	0.52	31	18	2	2	1e-31	0.41	3	FRAG	-
2	6793736	6794234	+	AT3G24255.1	0.23	2	6	2	2	1e-17	0.422	3	FRAG	-
2	6859551	6859808	-	AT5G01080.1	0.46	2	1	0	1	1e-07	0.425	0	FRAG	-
2	6860216	6860692	-	AT2G15185.1	0.86	3	4	3	1	3e-29	0.659	0	PSSD	-
2	6862877	6864065	+	AT4G29090.1	0.71	8	16	4	4	2e-07	0.305	0	FRAG	-
2	6869564	6870463	-	AT5G38390.1	0.9	6	114	2	5	1e-43	0.47	2	PSSD	AT2G15765.1
2	6897727	6897923	+	AT2G13430.1	0.39	1	5	1	1	2e-10	0.563	0	FRAG	AT2G15840.1
2	6897941	6898758	-	AT3G09510.1	0.95	13	194	7	5	6e-10	0.291	1	FRAG	AT2G15840.1
2	6899771	6899929	+	AT2G15830.1	0.8	0	0	0	0	3e-09	0.755	3	FRAG	AT2G15840.1
2	6903167	6903571	-	AT2G22440.1	0.54	2	5	0	1	5e-18	0.386	2	FRAG	AT2G15850.1
2	6904455	6904737	+	AT2G32080.2	0.22	1	0	1	0	9e-16	0.82	0	DUP	-
2	6965390	6966170	+	AT1G52950.1	0.36	33	4	1	7	1e-22	0.37	0	FRAG	-
2	6986135	6986574	-	AT5G38920.1	0.76	2	0	1	0	3e-67	0.918	3	PSSD	AT2G16080.1
2	6990166	6990465	-	AT1G77815.1	1	0	0	0	0	2e-44	0.9	3	PSSD	AT2G16100.1
2	6991054	6991887	+	AT4G04650.1	0.84	0	0	0	0	1e-87	0.583	3	PSSD	AT2G16110.1
2	7005808	7005933	+	AT3G55005.1	0.16	0	0	0	0	6e-15	0.905	0	FRAG	-
2	7006657	7007571	+	AT3G47680.1	0.98	12	4	0	0	6e-38	0.741	3	PSSD	-
2	7026150	7026329	-	AT2G16220.1	0.15	0	0	0	0	1e-19	0.75	0	FRAG	-
2	7032272	7032522	+	AT3G28210.1	0.45	3	0	3	4	1e-09	0.643	0	FRAG	-
2	7044969	7045322	+	AT4G39260.3	0.95	0	0	0	1	5e-28	0.7	0	DUP	AT2G16260.1
2	7062005	7062561	-	AT2G16365.1	0.24	7	3	3	1	5e-18	0.825	3	FRAG	-
2	7064388	7064794	-	AT5G56910.1	0.5	24	0	1	5	2e-09	0.385	0	FRAG	-
2	7065363	7066190	-	AT2G21600.1	0.91	6	0	0	2	3e-38	0.69	0	DUP	AT2G16310.1
2	7078666	7079450	+	AT2G16290.1	0.64	2	4	1	0	8e-108	0.823	3	FRAG	-
2	7111095	7111187	-	AT1G78160.1	0.05	0	0	0	0	9e-07	0.806	0	FRAG	-
2	7172201	7172387	+	AT2G16570.1	0.11	2	2	2	1	7e-14	0.723	0	FRAG	AT2G16550.1
2	7184949	7185242	+	AT1G73130.1	0.15	2	0	0	0	6e-17	0.541	1	FRAG	-
2	7232676	7234004	-	AT4G29090.1	0.79	0	14	0	0	1e-50	0.381	0	FRAG	-
2	7236941	7237600	-	AT5G36228.1	0.61	0	1	0	0	7e-36	0.33	0	FRAG	-
2	7252929	7253322	-	AT2G23148.1	0.95	2	6	1	1	7e-18	0.409	3	PSSD	-
2	7274998	7275273	-	AT2G42730.2	0.2	3	3	0	0	3e-19	0.537	0	FRAG	-
2	7291989	7292465	+	AT2G16810.1	0.54	1	2	0	2	1e-35	0.615	0	FRAG	AT2G16830.1
2	7292508	7292697	+	AT2G16850.1	0.23	2	0	2	1	3e-19	0.875	0	FRAG	AT2G16830.1
2	7296115	7296523	-	AT5G17980.1	0.13	6	0	2	1	3e-26	0.737	3	FRAG	-
2	7319887	7321944	+	AT2G16890.2	0.9	12	7	5	2	9e-91	0.76	2	DUP	AT2G16895.1
2	7327929	7328502	-	AT1G71870.1	0.41	1	18	1	1	3e-83	0.823	0	FRAG	AT2G16905.1
2	7330327	7330509	-	AT3G25727.1	0.45	0	8	0	1	3e-15	0.551	0	FRAG	-
2	7340028	7342485	-	AT5G01340.1	0.55	8	42	5	0	5e-16	0.61	0	DUP	-
2	7361664	7361783	+	AT2G16950.1	0.05	0	4	0	0	7e-09	0.773	0	FRAG	-
2	7366346	7368081	+	AT2G16960.1	0.46	18	0	5	0	8e-25	0.95	0	DUP	-
2	7428623	7429913	+	AT2G17080.1	1	2	5	1	1	2e-51	0.72	0	DUP	AT2G17064.1
2	7532746	7532943	-	AT3G17600.1	0.46	3	5	3	0	3e-07	0.708	0	FRAG	-
2	7533289	7533411	+	AT2G17310.1	0.11	0	0	0	0	2e-09	0.732	3	FRAG	-
2	7537340	7539401	-	AT1G11680.1	0.98	6	3	1	0	1e-174	0.75	0	DUP	AT2G17330.1
2	7589808	7590264	+	AT3G22350.1	0.38	13	1	4	0	6e-11	0.558	0	FRAG	AT2G17477.1
2	7657608	7659255	-	AT4G29090.1	0.95	24	18	2	0	1e-42	0.343	3	FRAG	-
2	7777446	7777936	+	AT3G31430.1	0.48	3	0	1	0	7e-26	0.354	0	FRAG	-
2	7780820	7782148	+	AT4G29090.1	0.79	1	14	0	0	1e-46	0.37	3	FRAG	-
2	7838770	7839064	+	AT2G18030.2	0.38	0	0	0	0	2e-26	0.9	0	DUP	-
2	7852529	7853732	+	AT1G70770.1	0.56	28	31	5	9	2e-17	0.47	0	DUP	-
2	7947973	7948161	+	AT1G16070.1	0.14	9	2	0	0	8e-08	0.415	0	FRAG	-
2	7956872	7957540	+	AT3G19880.1	0.58	12	11	2	6	3e-31	0.502	0	FRAG	-
2	8023698	8024354	+	AT2G18490.1	0.99	3	29	3	2	4e-47	0.59	0	PSSD	-
2	8039927	8040852	+	AT3G46160.1	0.79	10	7	3	2	7e-110	0.797	3	PSSD	-
2	8076891	8077141	+	AT5G01080.1	0.46	2	1	1	0	9e-08	0.424	3	FRAG	-
2	8076962	8077177	-	AT3G24517.1	0.44	0	0	0	2	4e-10	0.417	3	FRAG	-
2	8147942	8148828	-	AT2G31720.1	1	7	23	1	2	4e-117	0.774	0	PSSD	-
2	8150716	8150874	-	AT3G15010.1	0.13	1	0	0	0	2e-12	0.698	1	FRAG	-
2	8198605	8198718	+	AT2G05350.1	0.08	1	0	0	0	4e-11	0.895	0	FRAG	-
2	8199569	8199851	-	AT2G18930.1	0.99	0	0	0	0	6e-14	0.82	0	DUP	-
2	8199910	8200035	-	AT2G05350.1	0.09	1	0	0	0	4e-10	0.833	0	FRAG	-
2	8210732	8210863	-	AT5G62060.1	0.15	0	0	0	0	2e-14	0.727	0	FRAG	-
2	8300632	8300865	-	AT2G19170.1	0.06	0	0	0	1	8e-11	0.75	0	DUP	-
2	8333775	8334381	+	AT3G25080.1	0.88	3	3	2	0	5e-18	0.54	0	DUP	AT2G19200.1
2	8353651	8353941	+	AT1G08520.1	0.1	19	0	0	6	9e-16	0.548	0	FRAG	AT2G19250.1
2	8365700	8366109	+	AT2G19260.1	0.25	2	20	2	0	5e-45	0.712	0	FRAG	-
2	8406068	8406433	-	AT5G57035.1	0.15	0	0	0	0	4e-19	0.623	0	FRAG	-
2	8449104	8449295	+	AT1G63640.1	0.08	0	19	0	1	4e-10	0.494	3	FRAG	-
2	8529919	8530173	-	AT2G19802.1	1	0	0	0	0	1e-27	0.929	3	PSSD	-
2	8540557	8540849	+	AT5G42905.1	0.37	3	0	1	2	8e-19	0.474	3	FRAG	-
2	8568703	8569861	+	AT3G54730.1	1	2	0	2	1	7e-143	0.972	0	PSSD	-
2	8587613	8588074	+	AT3G62200.1	0.2	23	1	0	3	6e-07	0.379	0	FRAG	-
2	8664055	8664144	-	AT2G20080.1	0.17	0	0	0	1	1e-08	0.9	3	FRAG	-
2	8754561	8754916	-	AT2G48100.1	0.25	3	0	0	2	3e-21	0.59	3	DUP	AT2G20298.1
2	8802009	8802164	-	AT3G57770.1	0.19	0	0	0	2	5e-11	0.673	2	FRAG	-
2	8804535	8804738	+	AT3G63052.1	1	4	0	2	1	5e-14	0.868	3	PSSD	-
2	8847454	8848161	+	AT2G20540.1	0.58	10	80	6	3	2e-11	0.532	0	FRAG	AT2G20555.1
2	8874617	8875352	-	AT1G31990.1	1	7	84	2	3	3e-34	0.409	0	PSSD	-
2	8911174	8911260	+	AT5G28465.1	0.85	0	0	0	2	8e-07	0.759	3	FRAG	-
2	8963089	8963521	+	AT4G00416.1	0.87	4	0	1	3	2e-36	0.66	3	PSSD	AT2G20816.1
2	8963661	8963991	-	AT4G00416.1	0.68	1	1	1	2	2e-20	0.649	0	FRAG	AT2G20818.1
2	8994149	8996537	-	AT4G38510.5	0.95	2	0	1	3	1e-137	0.96	0	DUP	AT2G20910.1
2	9018578	9019036	+	AT2G21045.1	0.62	24	1	2	5	6e-17	0.6	0	DUP	AT2G20993.1
2	9019647	9020068	+	AT1G21280.1	0.62	1	5	1	2	1e-21	0.39	0	FRAG	-
2	9022940	9024178	-	AT1G31885.1	1	3	33	2	3	6e-65	0.72	0	DUP	AT2G21020.1
2	9026002	9026420	+	AT2G20990.1	0.28	1	10	1	0	1e-54	0.793	0	FRAG	-
2	9057562	9057751	+	AT5G24520.1	0.19	1	2	1	0	3e-07	0.6	0	FRAG	-
2	9064093	9064280	+	AT2G13430.1	0.37	1	3	1	1	3e-10	0.636	0	FRAG	-
2	9073538	9073711	-	AT2G02520.1	0.27	0	0	0	0	7e-21	0.776	0	FRAG	AT2G21172.1
2	9079296	9079488	-	AT2G21185.1	1	1	29	1	0	3e-16	0.645	0	PSSD	-
2	9182186	9182356	-	AT2G21450.1	0.07	0	0	0	0	3e-23	1	0	FRAG	-
2	9302045	9302622	+	AT2G21830.1	0.29	0	3	0	0	5e-36	0.55	0	DUP	-
2	9305949	9306560	+	AT2G21830.1	0.4	5	29	0	3	3e-57	0.597	0	FRAG	-
2	9329659	9329778	-	AT3G29797.1	0.26	0	0	0	0	4e-15	0.925	3	FRAG	-
2	9333005	9333250	-	AT2G21740.1	0.72	0	8	0	1	4e-32	0.889	3	PSSD	AT2G21895.1
2	9345673	9346146	-	AT5G44220.1	0.73	3	55	3	1	8e-18	0.463	0	PSSD	-
2	9346720	9347231	-	AT2G21930.1	0.52	6	7	1	0	1e-41	0.556	1	FRAG	-
2	9358885	9359293	-	AT2G41350.1	0.43	10	0	1	0	5e-36	0.699	0	FRAG	-
2	9378519	9378808	-	AT3G24255.1	0.13	1	1	1	1	1e-14	0.48	0	FRAG	-
2	9388796	9389046	+	AT2G22088.1	0.63	1	0	1	0	2e-27	0.976	0	FRAG	-
2	9421697	9422461	-	AT1G58270.1	0.49	2	1	0	1	1e-49	0.58	0	DUP	AT2G22150.1
2	9490345	9490980	+	AT2G22330.1	0.39	0	0	0	1	3e-07	0.991	3	FRAG	-
2	9503574	9504553	+	AT4G39990.1	0.96	2	14	2	1	7e-55	0.73	0	DUP	AT2G22390.1
2	9570981	9571307	+	AT2G22520.2	0.96	2	38	0	0	7e-22	0.463	3	PSSD	-
2	9592151	9592393	+	AT2G43865.1	1	0	20	0	1	4e-13	0.604	0	PSSD	-
2	9606182	9607827	-	AT2G22620.1	0.44	3	0	3	0	3e-51	1	0	DUP	-
2	9651698	9652176	+	AT2G15640.1	0.38	3	4	1	1	2e-46	0.646	0	FRAG	-
2	9653635	9654529	+	AT3G47680.1	0.99	18	18	1	0	5e-66	0.456	0	PSSD	-
2	9667233	9667375	+	AT1G04625.1	0.19	1	0	1	0	2e-08	0.5	0	FRAG	-
2	9713368	9714429	-	AT1G60720.1	0.91	6	37	5	5	1e-24	0.56	0	DUP	-
2	9753938	9754638	+	AT2G22920.2	0.36	0	0	0	0	3e-47	0.99	0	DUP	-
2	9773159	9773412	+	AT2G22950.1	0.08	8	1	1	2	2e-18	0.741	2	FRAG	-
2	9851132	9851622	-	AT2G23150.1	0.27	5	0	4	1	6e-41	0.89	0	DUP	-
2	9904141	9904736	+	AT4G37270.1	0.18	22	0	1	3	8e-40	0.61	0	DUP	-
2	9941965	9942111	-	AT2G23348.1	0.59	1	5	0	1	3e-07	0.537	0	FRAG	-
2	9969967	9970056	-	AT2G42680.1	0.21	0	0	0	0	4e-07	0.8	0	FRAG	-
2	9987630	9987961	-	AT5G65005.1	0.43	1	2	1	2	1e-24	0.496	0	FRAG	-
2	10027822	10027989	-	AT2G23600.1	0.21	0	0	0	0	4e-11	0.536	3	FRAG	-
2	10041864	10042078	-	AT2G23580.2	0.35	1	0	1	1	7e-34	0.847	0	FRAG	-
2	10064205	10065748	+	AT2G23680.1	0.81	2	1	2	0	7e-20	0.67	3	DUP	AT2G23673.1
2	10134778	10135393	+	AT5G18090.1	0.88	3	59	2	9	1e-27	0.475	0	PSSD	AT2G23808.1
2	10148652	10148887	-	AT2G34880.1	0.1	2	2	1	1	2e-12	0.543	0	FRAG	-
2	10156544	10156890	-	AT2G26230.1	0.3	1	5	1	0	3e-32	0.84	3	DUP	AT2G23850.1
2	10157099	10157641	+	AT2G23830.1	0.75	3	0	2	0	2e-28	0.85	0	DUP	AT2G23860.1
2	10160427	10160648	+	AT2G34880.1	0.09	2	0	2	2	1e-13	0.662	0	FRAG	-
2	10163393	10163981	+	AT1G78500.1	0.21	4	1	2	2	5e-42	0.67	2	DUP	AT2G23870.1
2	10165995	10170262	-	AT3G58880.1	1	6	34	0	0	2e-105	0.65	0	DUP	-
2	10240880	10241411	-	AT3G43950.1	0.82	2	2	1	2	8e-41	0.57	1	PSSD	-
2	10241506	10241664	-	AT3G43950.1	0.28	2	10	0	1	9e-09	0.508	0	FRAG	-
2	10248024	10248655	-	AT3G48930.1	0.91	12	1	3	2	4e-34	0.72	0	DUP	AT2G24110.1
2	10268221	10270562	-	AT1G71400.1	0.96	17	51	1	0	0	0.517	0	PSSD	AT2G24160.1
2	10272691	10273598	-	AT3G05370.1	0.34	15	6	1	2	1e-57	0.494	0	FRAG	AT2G24165.1
2	10298099	10298530	+	AT2G24210.1	0.18	5	3	2	2	9e-13	0.66	0	DUP	-
2	10350687	10350947	-	AT4G31120.1	0.1	2	0	2	1	5e-10	0.67	0	FRAG	-
2	10357318	10358241	+	AT2G24340.1	0.83	16	6	3	3	7e-51	0.61	3	DUP	-
2	10395424	10396627	-	AT4G36120.1	0.38	52	22	7	9	2e-69	0.569	0	FRAG	-
2	10404361	10405427	+	AT3G17540.1	0.91	2	5	2	0	5e-130	0.672	1	PSSD	-
2	10408517	10409073	-	AT2G24340.1	0.56	11	3	3	3	7e-14	0.471	0	FRAG	-
2	10409354	10410051	+	AT2G24340.1	0.71	11	3	3	3	1e-30	0.559	0	PSSD	-
2	10462901	10463895	-	AT1G65790.1	0.39	10	6	3	0	1e-69	0.456	0	FRAG	-
2	10488048	10494947	-	AT2G24650.1	0.29	32	18	1	0	5e-18	0.49	0	DUP	-
2	10495014	10495699	-	AT4G31630.1	0.39	33	3	1	4	1e-22	0.336	0	FRAG	-
2	10498984	10499179	-	AT2G23510.1	0.14	4	0	2	0	1e-11	0.727	0	FRAG	-
2	10526789	10527025	-	AT3G09630.1	0.19	0	0	0	0	3e-23	0.823	3	FRAG	AT2G24730.1
2	10536848	10537602	+	AT4G31660.1	0.87	11	5	4	3	2e-33	0.5	0	DUP	AT2G24748.1
2	10539106	10545677	+	AT2G24720.1	0.95	4	0	2	1	0	0.74	3	DUP	AT2G24750.1
2	10547818	10549482	+	AT4G29090.1	0.99	12	24	2	1	2e-33	0.332	0	FRAG	-
2	10549774	10550227	+	AT5G06020.1	1	2	1	1	1	1e-33	0.546	0	PSSD	AT2G24761.1
2	10566024	10566194	-	AT1G32225.1	1	0	0	0	0	2e-13	0.93	0	PSSD	-
2	10568247	10568579	-	AT5G18880.1	0.38	0	0	0	4	7e-28	0.523	0	FRAG	AT2G24791.1
2	10589548	10589754	-	AT2G24860.1	0.48	0	0	0	0	1e-26	0.797	1	FRAG	-
2	10624507	10624773	-	AT5G06620.1	0.19	0	0	0	0	4e-24	0.9	3	DUP	-
2	10633841	10634432	-	AT1G50770.1	0.32	7	6	5	3	4e-32	0.562	0	FRAG	-
2	10634533	10635117	+	AT1G50790.1	0.24	4	3	3	4	1e-29	0.606	0	FRAG	AT2G25015.1
2	10635239	10636114	+	AT3G32330.1	0.8	5	1	2	6	6e-33	0.57	0	DUP	AT2G25015.1
2	10640709	10641779	+	AT3G32330.1	1	0	0	0	1	0	0.92	3	DUP	AT2G25020.1
2	10643805	10644109	-	AT1G01530.1	0.43	1	3	1	5	3e-16	0.648	0	FRAG	-
2	10644687	10645007	+	AT1G01530.1	0.43	4	0	2	2	2e-26	0.682	0	FRAG	AT2G25025.1
2	10648554	10650196	+	AT2G25140.1	0.4	1	2	1	2	1e-87	0.74	0	DUP	AT2G25030.1
2	10651605	10651793	+	AT2G25140.1	0.07	0	0	0	0	2e-22	0.762	0	FRAG	AT2G25040.1
2	10713931	10714014	-	AT2G25169.1	0.23	0	0	0	0	1e-08	1	0	FRAG	-
2	10810431	10810757	+	AT3G45490.1	0.48	12	5	0	0	3e-23	0.5	1	FRAG	AT2G25380.1
2	10811197	10812105	+	AT2G25360.1	0.71	12	1	2	0	3e-89	0.67	3	DUP	AT2G25380.1
2	10812645	10813238	-	AT2G19630.1	0.63	11	1	0	2	4e-38	0.442	1	FRAG	AT2G25390.1
2	10827258	10827626	+	AT5G53320.1	0.2	3	0	0	0	2e-07	0.407	0	FRAG	-
2	10939040	10939412	+	AT1G60986.1	0.94	1	0	1	0	3e-32	0.9	0	DUP	AT2G25687.1
2	11045029	11045382	+	AT1G24650.1	0.11	0	4	0	2	6e-13	0.48	0	DUP	-
2	11046086	11047395	+	AT1G24570.1	0.68	4	5	4	2	2e-42	0.91	3	DUP	-
2	11047401	11047734	-	AT5G18460.1	0.27	3	3	2	2	5e-11	0.452	0	FRAG	-
2	11083214	11084747	+	AT2G26000.2	0.57	2	0	2	0	3e-123	1	0	DUP	-
2	11086342	11086708	-	AT2G30380.1	0.24	5	3	4	0	2e-21	0.675	2	FRAG	-
2	11160099	11160713	-	AT2G04420.1	0.96	0	7	0	0	2e-48	0.401	2	PSSD	-
2	11161686	11162270	+	AT5G33320.1	0.51	8	46	3	1	2e-24	0.6	0	DUP	AT2G26220.1
2	11203393	11203613	+	AT2G26310.3	0.17	1	0	1	0	1e-19	0.95	2	DUP	-
2	11221264	11221445	+	AT4G07408.1	1	1	1	1	1	1e-19	0.806	0	PSSD	-
2	11253923	11254758	-	AT3G53690.1	0.92	6	21	1	1	1e-99	0.706	0	PSSD	AT2G26455.1
2	11428049	11428681	-	AT3G25270.1	0.65	4	13	3	7	5e-21	0.347	0	FRAG	-
2	11442615	11442888	-	AT2G26810.1	0.21	0	0	0	0	2e-13	0.91	0	DUP	-
2	11504876	11505288	+	AT3G24255.1	0.21	4	20	1	0	2e-15	0.386	0	FRAG	-
2	11544834	11545031	-	AT2G19960.1	0.38	0	0	0	1	6e-24	0.788	0	FRAG	-
2	11691517	11691621	-	AT2G38310.1	0.17	0	0	0	0	2e-08	0.771	0	FRAG	-
2	11711091	11711309	+	AT4G09490.1	0.43	0	0	0	0	8e-11	0.452	0	FRAG	-
2	11721066	11721324	-	AT2G27420.1	0.26	1	4	1	0	1e-33	0.867	3	FRAG	AT2G27395.1
2	11722575	11722850	-	AT2G32640.2	0.22	11	3	2	4	9e-16	0.66	0	FRAG	-
2	11735933	11737296	+	AT1G08340.1	0.92	4	30	1	0	4e-69	0.69	0	DUP	AT2G27440.1
2	11768071	11768392	-	AT3G25720.1	0.38	1	0	1	0	4e-10	0.935	0	FRAG	-
2	11843873	11844072	-	AT2G13623.1	0.85	3	1	3	0	2e-15	0.838	0	PSSD	-
2	11896053	11896605	+	AT5G04047.1	0.98	1	1	0	0	1e-40	0.67	0	DUP	AT2G27936.1
2	11896927	11897618	-	AT5G52620.1	0.61	11	6	2	0	5e-48	0.551	3	FRAG	-
2	11929504	11929895	-	AT4G22280.1	0.28	14	0	1	3	1e-23	0.554	0	FRAG	-
2	11929710	11930196	+	AT1G05080.1	0.31	1	0	1	2	5e-39	0.7	0	DUP	-
2	12054889	12055997	-	AT3G17320.1	1	15	52	2	0	2e-78	0.47	1	PSSD	AT2G28280.1
2	12150060	12150705	+	AT1G27570.1	0.36	10	24	6	5	3e-07	0.402	0	FRAG	-
2	12216392	12216888	+	AT1G12290.2	0.25	6	46	2	4	1e-19	0.393	0	FRAG	-
2	12334080	12334459	-	AT2G28760.1	0.27	2	7	2	0	3e-21	0.8	3	DUP	-
2	12444107	12446604	+	AT1G49100.1	0.59	1	3	1	0	3e-48	0.54	0	DUP	-
2	12465852	12468960	+	AT2G28960.1	0.81	10	7	2	2	5e-113	0.61	0	DUP	AT2G29010.1
2	12469051	12469461	+	AT3G46350.1	0.15	2	0	0	0	2e-90	0.577	3	FRAG	AT2G29010.1
2	12517167	12517675	-	AT2G29120.1	0.18	2	3	2	2	4e-38	0.605	0	FRAG	-
2	12537873	12538209	-	AT2G29350.2	0.37	1	0	1	1	2e-29	0.83	0	DUP	AT2G29160.1
2	12538702	12539415	-	AT2G29350.1	0.64	0	0	0	1	1e-69	0.82	0	DUP	AT2G29160.1
2	12584496	12584941	+	AT2G29350.2	0.55	2	1	2	0	8e-36	0.76	2	DUP	AT2G29270.1
2	12586498	12587346	+	AT2G29300.1	0.69	2	1	2	1	2e-48	0.67	3	DUP	-
2	12598869	12599041	+	AT2G30670.1	0.21	4	0	1	0	3e-17	0.776	3	FRAG	-
2	12600377	12600538	-	AT1G60720.1	0.19	0	0	0	1	6e-12	0.63	0	FRAG	-
2	12661562	12662305	+	AT2G29830.1	0.97	4	127	0	0	9e-84	0.547	0	PSSD	AT2G29610.1
2	12705352	12705669	-	AT4G09464.1	0.9	2	0	0	0	2e-34	0.538	3	PSSD	-
2	12734238	12736391	+	AT2G29605.1	1	4	2	4	0	1e-60	0.94	3	DUP	-
2	12737305	12738388	-	AT2G29830.1	1	2	21	2	0	2e-118	0.663	3	PSSD	-
2	12787591	12787719	-	AT2G02520.1	0.2	0	0	0	0	5e-07	0.488	3	FRAG	-
2	12803378	12803692	+	AT4G12617.1	0.83	1	1	0	0	6e-25	0.453	0	PSSD	-
2	12810583	12810788	+	AT2G13430.1	0.41	1	4	1	3	4e-09	0.589	3	FRAG	-
2	12949962	12950818	+	AT2G43445.1	0.7	28	20	4	1	2e-40	0.404	0	PSSD	-
2	13015358	13017002	+	AT2G30550.2	0.7	0	0	0	0	2e-44	1	0	DUP	-
2	13049710	13051035	-	AT1G64260.1	0.62	14	20	0	0	6e-44	0.279	0	FRAG	-
2	13406015	13406729	-	AT2G31340.1	0.69	8	148	5	8	7e-08	0.332	0	FRAG	-
2	13453334	13454991	-	AT5G22110.1	0.61	4	3	2	1	7e-88	0.78	0	DUP	AT2G31625.1
2	13483459	13483965	+	AT2G31865.2	0.23	7	0	4	0	4e-21	0.8	0	DUP	-
2	13543079	13545266	-	AT2G31870.1	0.98	40	33	4	2	2e-83	0.53	0	DUP	AT2G31860.1
2	13717189	13717673	-	AT2G31470.1	0.47	5	19	4	3	2e-26	0.505	3	FRAG	AT2G32291.1
2	13723676	13723967	+	AT3G61340.1	0.26	2	9	1	0	2e-08	0.425	0	FRAG	-
2	13909760	13909867	+	AT5G13780.1	0.19	0	0	0	1	2e-10	0.861	3	FRAG	-
2	14017690	14018509	-	AT2G25440.1	0.41	1	0	1	0	4e-104	0.725	3	FRAG	-
2	14034630	14034787	-	AT2G35390.1	0.16	1	3	1	0	3e-09	0.679	0	FRAG	-
2	14145326	14145765	-	AT5G29560.1	0.39	1	1	1	0	3e-37	0.68	3	DUP	-
2	14292661	14293012	-	AT4G38940.1	0.31	6	1	1	0	4e-31	0.636	0	FRAG	-
2	14299712	14300096	-	AT2G33796.1	0.52	1	0	1	0	1e-09	1	0	FRAG	-
2	14371295	14372474	-	AT2G34020.1	0.54	1	0	0	1	5e-24	0.99	0	DUP	-
2	14396286	14399170	-	AT2G34090.2	1	1	0	1	1	3e-83	0.97	0	DUP	-
2	14403180	14403314	+	AT2G34110.1	0.37	0	0	0	0	7e-21	1	0	FRAG	-
2	14404964	14405332	-	AT1G17630.1	0.15	16	1	0	1	1e-32	0.605	0	FRAG	-
2	14406563	14406739	+	AT2G34123.1	0.73	0	0	0	0	8e-34	1	2	PSSD	-
2	14412737	14412850	+	AT2G34123.1	0.47	0	0	0	0	3e-14	0.789	0	FRAG	AT2G34135.1
2	14633671	14634116	-	AT4G14590.1	0.42	8	71	5	0	6e-24	0.523	2	FRAG	-
2	14664701	14664859	-	AT1G20010.1	0.12	0	1	0	1	1e-14	0.815	2	FRAG	AT2G34760.1
2	14705342	14706602	-	AT1G30620.1	0.64	1	0	1	0	2e-99	0.91	0	DUP	-
2	14789922	14790171	-	AT2G35080.2	0.19	1	0	1	0	1e-11	0.91	0	DUP	-
2	14829871	14830101	-	AT3G60245.1	0.84	0	0	0	1	1e-40	0.948	0	PSSD	AT2G35180.1
2	14929884	14930396	+	AT2G35550.1	0.63	0	0	0	1	6e-09	0.988	0	FRAG	-
2	14931142	14933025	-	AT2G35580.1	1	2	6	0	1	4e-89	0.73	0	DUP	AT2G35570.1
2	14936046	14936141	+	AT1G80670.1	0.09	0	0	0	1	6e-07	0.844	3	FRAG	-
2	14938537	14939888	-	AT2G35580.1	0.97	1	22	1	0	4e-120	0.75	0	DUP	AT2G35590.1
2	15027810	15027989	-	AT2G35750.1	0.89	9	1	2	0	1e-08	0.721	0	FRAG	AT2G35743.1
2	15111924	15112437	+	AT4G17890.1	0.63	4	89	4	3	3e-10	0.364	0	FRAG	-
2	15114070	15114180	+	AT2G35990.1	0.17	0	0	0	0	3e-11	1	0	FRAG	-
2	15140412	15140583	-	AT2G13430.1	0.33	1	3	1	0	6e-11	0.617	0	FRAG	-
2	15218416	15218637	-	AT3G52770.1	1	7	0	0	1	6e-07	0.743	0	FRAG	-
2	15327604	15328409	+	AT2G36540.1	0.67	2	1	2	0	2e-25	0.79	3	DUP	-
2	15346325	15346438	+	AT3G53000.1	0.13	0	0	0	1	2e-10	0.789	0	FRAG	-
2	15387446	15387712	-	AT2G36720.1	0.08	5	0	0	0	4e-34	0.809	1	FRAG	-
2	15388158	15388392	-	AT2G36720.1	0.08	1	5	1	0	2e-22	0.747	0	FRAG	-
2	15389159	15389338	+	AT2G36695.1	0.5	2	0	0	0	2e-13	0.617	0	FRAG	-
2	15399919	15400313	+	AT2G36710.1	0.26	0	0	0	0	1e-29	0.71	0	DUP	-
2	15478672	15478895	-	AT2G02520.1	0.51	1	32	1	0	9e-11	0.458	0	FRAG	-
2	15479198	15479344	+	AT3G53220.1	0.49	0	13	0	1	7e-07	0.5	0	FRAG	-
2	15602875	15603499	+	AT4G15870.1	0.37	4	57	2	1	3e-12	0.45	0	DUP	-
2	15726232	15726417	+	AT2G37440.2	0.14	6	1	0	2	4e-08	0.571	0	FRAG	-
2	15821437	15821541	-	AT1G01073.1	0.97	0	0	0	0	3e-07	0.971	0	FRAG	-
2	15842273	15842596	+	AT2G37790.1	0.25	3	0	2	2	2e-11	0.72	0	DUP	-
2	16003836	16004680	+	AT2G38195.1	0.41	1	0	1	0	1e-59	1	0	DUP	-
2	16025651	16027094	-	AT2G38040.1	0.37	3	1	2	2	6e-90	0.89	2	DUP	AT2G38260.1
2	16090757	16090884	-	AT5G41510.1	0.11	1	0	1	0	1e-08	0.791	3	FRAG	-
2	16176290	16176564	+	AT5G28540.1	0.14	2	0	2	1	2e-11	0.659	0	FRAG	-
2	16179258	16179341	+	AT2G38695.2	0.13	2	0	0	1	2e-07	0.857	0	FRAG	-
2	16243287	16243361	+	AT2G38900.2	0.28	0	0	0	0	1e-08	1	0	FRAG	-
2	16272842	16273183	-	AT2G19610.1	0.32	3	13	2	2	2e-12	0.425	0	FRAG	-
2	16277204	16277505	-	AT3G03720.2	0.12	0	0	0	1	1e-18	0.84	0	DUP	AT2G38980.1
2	16279121	16279273	-	AT2G43930.1	0.25	1	2	0	0	3e-16	0.849	0	FRAG	AT2G38980.1
2	16284530	16284697	+	AT2G38995.2	0.11	0	0	0	0	9e-16	0.982	3	FRAG	-
2	16409614	16409970	+	AT1G58260.1	0.22	7	2	0	2	5e-14	0.455	0	FRAG	-
2	16436052	16437071	+	AT3G17500.1	0.83	10	29	4	8	2e-29	0.405	0	PSSD	-
2	16982456	16982821	-	AT4G40000.1	0.11	5	2	1	2	3e-08	0.63	0	FRAG	-
2	16998375	16998515	+	AT2G40740.1	0.16	0	0	0	1	4e-21	0.957	0	FRAG	-
2	17208648	17209390	-	AT2G41290.1	0.63	40	25	5	8	1e-24	0.483	1	FRAG	AT2G41270.1
2	17225603	17225734	+	AT3G57062.1	0.92	0	0	0	0	6e-15	0.705	0	PSSD	-
2	17258280	17258612	+	AT2G41380.1	0.46	4	16	2	4	2e-21	0.646	0	FRAG	AT2G41391.1
2	17282320	17282541	+	AT3G23955.1	0.18	1	0	0	0	1e-11	0.541	0	FRAG	-
2	17289123	17289273	-	AT2G41750.1	0.2	1	0	1	0	1e-13	0.78	0	FRAG	-
2	17294194	17294397	-	AT2G41440.2	0.4	0	0	0	0	4e-32	0.912	0	FRAG	-
2	17341382	17342905	+	AT4G29090.1	0.91	1	15	0	0	1e-63	0.356	0	FRAG	-
2	17365205	17365453	+	AT2G41470.1	0.19	6	0	0	1	7e-09	0.518	0	FRAG	-
2	17365704	17365997	+	AT2G41640.1	0.2	5	5	3	2	5e-10	0.587	0	FRAG	-
2	17389147	17394965	-	AT2G41700.1	0.42	11	0	9	0	3e-55	0.99	0	DUP	-
2	17530184	17530506	-	AT4G11750.1	0.27	6	0	1	3	1e-14	0.542	0	FRAG	-
2	17552777	17552881	-	AT2G42080.1	0.13	0	0	0	0	2e-07	0.857	1	FRAG	-
2	17642621	17642961	-	AT3G58100.1	0.66	2	5	2	2	1e-29	0.636	3	FRAG	-
2	17690619	17690717	+	AT2G46735.1	0.2	1	0	0	0	4e-08	0.879	0	FRAG	-
2	17789005	17789298	+	AT4G18720.1	0.36	2	1	0	0	1e-25	0.626	0	FRAG	-
2	17813517	17815039	-	AT2G42810.2	0.41	0	0	0	0	9e-12	1	0	DUP	-
2	17982947	17983271	-	AT2G41500.1	0.2	2	4	2	1	9e-17	0.673	0	FRAG	-
2	18051767	18051898	+	AT2G30380.1	0.08	0	0	0	0	2e-07	0.568	0	FRAG	-
2	18154828	18156444	-	AT2G43930.1	0.8	10	2	3	0	7e-20	0.9	0	DUP	AT2G43830.1
2	18194950	18195425	-	AT2G43940.1	0.48	0	0	0	1	7e-33	0.78	0	DUP	AT2G43932.1
2	18221571	18221681	+	AT2G44680.1	0.13	0	0	0	1	1e-12	0.973	0	FRAG	-
2	18231100	18232304	-	AT2G44070.1	0.95	1	0	1	0	3e-11	1	0	DUP	-
2	18265568	18266787	-	AT5G57020.1	0.94	1	3	1	0	5e-168	0.741	3	PSSD	AT2G44170.1
2	18324980	18325291	+	AT2G44400.1	0.75	0	5	0	0	7e-36	0.807	0	PSSD	AT2G44383.1
2	18350910	18351137	+	AT2G34750.1	0.14	2	8	2	3	1e-08	0.536	0	FRAG	-
2	18460629	18461093	-	AT2G44790.1	0.81	21	26	4	0	8e-11	0.431	0	PSSD	AT2G44780.1
2	18496810	18496896	+	AT4G33610.1	0.25	0	0	0	0	3e-07	0.931	0	FRAG	-
2	18498063	18499187	+	AT2G45380.1	0.3	1	0	1	0	2e-23	0.93	0	DUP	-
2	18507125	18507272	+	AT2G45290.1	0.07	1	5	1	0	5e-10	0.796	0	FRAG	-
2	18507796	18508141	+	AT2G45520.1	0.42	0	0	0	0	5e-23	0.79	0	DUP	-
2	18510703	18511236	-	AT2G44890.1	0.35	15	14	2	6	7e-30	0.526	3	FRAG	-
2	18529703	18530280	-	AT2G44930.1	0.3	1	0	1	0	7e-08	1	0	FRAG	-
2	18594149	18594813	-	AT1G61400.1	0.22	21	5	3	4	2e-28	0.51	2	DUP	AT2G45090.1
2	18659370	18659606	-	AT2G45260.1	0.19	0	0	0	0	4e-42	1	3	FRAG	-
2	18659737	18661127	+	AT2G45380.1	0.3	2	0	2	0	1e-28	0.95	0	DUP	-
2	18663747	18664060	+	AT4G40000.1	0.09	2	4	2	0	3e-12	0.81	0	DUP	-
2	18676145	18676339	+	AT5G22791.2	0.18	0	0	0	1	7e-10	0.569	1	FRAG	-
2	18708615	18709063	-	AT2G44030.1	0.41	7	10	1	1	4e-45	0.675	0	FRAG	-
2	18956893	18957061	+	AT1G14620.2	0.25	3	0	1	2	2e-07	0.714	0	FRAG	-
2	19075553	19075996	+	AT3G28223.1	0.43	1	21	0	0	5e-36	0.479	3	FRAG	-
2	19202089	19202514	+	AT4G31640.1	0.3	2	3	0	0	7e-18	0.55	0	DUP	AT2G46730.1
2	19202827	19203018	+	AT3G61130.1	0.1	0	0	0	2	2e-20	0.672	0	FRAG	AT2G46730.1
2	19203141	19203260	-	AT1G02490.1	1	2	0	0	0	2e-09	0.75	0	FRAG	-
2	19341039	19341253	+	AT2G45940.1	0.2	4	0	1	0	3e-18	0.75	0	FRAG	-
2	19352345	19353117	-	AT1G52340.1	0.91	13	8	4	2	3e-16	0.442	0	PSSD	-
2	19398340	19398863	+	AT2G47240.1	0.12	0	0	0	0	4e-14	0.89	0	DUP	-
2	19482546	19483568	+	AT2G47470.3	0.6	1	0	1	0	4e-46	1	0	DUP	-
2	19516368	19516925	-	AT5G27850.1	0.72	19	0	2	2	3e-45	0.75	0	DUP	-
2	19517229	19517616	+	AT2G47580.1	0.36	0	0	0	0	5e-40	1	0	DUP	-
2	19559627	19559829	-	AT1G45191.2	0.14	1	2	1	2	1e-16	0.743	3	FRAG	-
2	19682676	19683194	-	AT4G37500.1	0.99	1	3	1	3	9e-23	0.92	3	DUP	-
3	1060	1149	+	AT3G43722.1	0.97	0	0	0	0	9e-10	0.867	3	FRAG	-
3	15246	16297	-	AT2G05970.1	0.98	11	28	4	3	1e-62	0.471	0	PSSD	-
3	32487	34143	-	AT3G01090.2	0.64	3	0	3	0	3e-101	1	0	DUP	-
3	52880	53716	+	AT3G01150.1	0.41	0	0	0	0	1e-68	0.98	0	DUP	-
3	118367	118459	-	AT3G01323.1	0.32	0	0	0	0	5e-07	0.839	1	FRAG	-
3	156380	156715	-	AT3G18535.1	0.41	0	0	0	0	1e-21	0.429	0	FRAG	-
3	452387	452600	-	AT4G34900.1	0.05	4	3	3	0	7e-12	0.811	0	FRAG	-
3	500562	501854	-	AT1G01430.1	0.76	4	8	0	0	9e-16	0.46	0	DUP	-
3	525155	525298	-	AT4G16215.1	0.39	0	0	0	0	1e-12	0.958	3	FRAG	-
3	552922	553536	+	AT3G02600.1	0.39	1	0	1	0	1e-09	0.99	0	FRAG	-
3	793946	794758	+	AT3G03330.1	0.36	2	0	2	1	9e-12	0.91	0	DUP	-
3	797398	798053	+	AT4G04220.1	0.31	4	30	4	1	8e-45	0.636	0	FRAG	-
3	809911	810792	-	AT2G38590.1	0.94	9	111	2	2	6e-25	0.378	0	FRAG	-
3	832154	832279	+	AT5G17560.1	0.23	1	0	0	0	3e-09	0.69	0	FRAG	-
3	863466	863873	+	AT4G12820.1	0.32	2	6	0	0	3e-41	0.634	0	FRAG	-
3	864728	864844	+	AT3G12840.1	0.42	0	0	0	1	2e-08	0.615	0	FRAG	-
3	900681	900903	-	AT3G03670.1	0.27	1	12	1	0	5e-14	0.523	2	FRAG	-
3	930330	931488	-	AT3G03730.1	0.98	11	11	1	0	3e-96	0.547	3	PSSD	-
3	987151	989580	+	AT3G25510.1	0.34	10	4	2	0	6e-151	0.61	0	DUP	AT3G03855.1
3	989719	990249	+	AT5G58120.1	0.17	0	1	0	0	7e-110	0.427	0	FRAG	AT3G03855.1
3	1013168	1013455	-	AT4G04220.1	0.14	0	17	0	1	7e-16	0.478	0	FRAG	-
3	1100548	1100960	-	AT5G65450.1	0.18	1	25	1	3	4e-07	0.58	0	FRAG	-
3	1101405	1101564	-	AT2G43930.1	0.27	1	2	1	0	1e-14	0.782	0	FRAG	-
3	1121784	1122579	+	AT3G22710.1	0.86	32	45	1	0	4e-16	0.31	3	FRAG	-
3	1127756	1128041	-	AT3G04280.1	0.91	1	34	1	0	4e-17	0.45	0	PSSD	-
3	1165655	1165887	-	AT4G37500.1	0.66	6	9	2	1	9e-18	0.767	3	FRAG	-
3	1169029	1169668	+	AT1G02230.1	0.4	3	2	1	2	3e-30	0.73	3	DUP	-
3	1198141	1198323	+	AT3G04160.1	0.1	1	8	0	1	1e-11	0.638	0	FRAG	-
3	1199551	1199894	+	AT2G44280.3	0.26	5	1	2	2	8e-10	0.8	0	FRAG	-
3	1210562	1210861	+	AT5G18460.1	0.24	2	6	0	0	6e-21	0.491	3	FRAG	-
3	1248776	1249783	+	AT1G64260.1	0.48	11	17	0	0	2e-39	0.283	0	FRAG	-
3	1281686	1282527	-	AT2G40580.1	0.92	9	12	1	1	1e-76	0.553	0	PSSD	AT3G04715.1
3	1284854	1285230	-	AT3G04720.1	0.57	15	8	1	3	1e-12	0.477	1	FRAG	AT3G04717.1
3	1367849	1367974	-	AT2G32020.1	0.23	0	0	0	2	4e-11	0.524	0	FRAG	-
3	1399478	1399585	-	AT3G04490.1	0.03	0	0	0	0	2e-09	0.861	0	FRAG	-
3	1450916	1452008	+	AT3G05400.2	0.34	3	0	2	0	2e-11	0.73	3	DUP	-
3	1458750	1459690	-	AT3G05165.1	0.29	2	0	2	0	3e-14	0.98	0	DUP	-
3	1533505	1533843	-	AT3G05350.1	0.16	0	0	0	0	3e-43	0.973	0	FRAG	-
3	1534564	1535131	-	AT4G40000.1	0.18	4	6	3	4	6e-26	0.74	0	DUP	-
3	1714047	1715686	-	AT5G26860.1	-0.24	1	0	1	0	4e-40	0.85	0	DUP	-
3	1743636	1745255	-	AT1G64255.1	0.72	22	21	0	0	2e-23	0.25	0	FRAG	-
3	1764512	1765409	-	AT5G26670.2	0.58	0	0	0	0	5e-70	0.86	3	DUP	-
3	1793750	1793989	+	AT3G05570.1	0.51	0	0	0	1	2e-11	0.91	0	DUP	-
3	1825872	1826062	+	AT4G40020.1	0.1	1	0	1	1	7e-13	0.688	0	FRAG	-
3	1938379	1938680	-	AT5G18670.1	0.19	2	0	1	0	4e-23	0.743	0	FRAG	-
3	1958804	1959112	+	AT5G40260.1	0.29	2	0	0	0	3e-07	0.64	3	FRAG	AT3G06433.1
3	1960998	1961224	+	AT4G20690.1	0.54	3	1	1	0	2e-13	0.779	0	FRAG	AT3G06433.1
3	1963724	1964065	+	AT3G06435.1	0.57	0	1	0	0	9e-44	0.948	3	FRAG	-
3	2069576	2069817	-	AT3G06650.1	0.15	3	9	3	2	3e-12	0.689	0	FRAG	-
3	2093219	2093869	-	AT4G10850.1	0.62	0	1	0	0	3e-12	0.54	1	DUP	-
3	2099611	2099907	-	AT4G32670.1	0.12	0	0	0	3	4e-14	0.434	1	FRAG	-
3	2133686	2134164	+	AT3G06760.1	0.51	1	0	1	0	2e-08	1	3	FRAG	-
3	2189874	2191211	-	AT1G64260.1	0.62	21	21	2	2	4e-30	0.255	0	FRAG	-
3	2208695	2208858	+	AT3G06985.1	0.76	3	0	1	1	5e-19	0.8	0	PSSD	AT3G06995.1
3	2251341	2251544	-	AT2G32720.1	0.45	8	0	0	0	1e-10	0.5	0	FRAG	-
3	2296523	2296810	-	AT1G48140.1	0.81	0	0	0	3	6e-15	0.65	1	DUP	-
3	2317942	2318430	-	AT5G43490.1	0.88	6	6	0	0	2e-41	0.55	3	PSSD	AT3G07274.1
3	2318678	2319583	-	AT5G48610.1	0.86	3	6	0	0	1e-39	0.516	0	PSSD	AT3G07280.1
3	2361841	2362085	-	AT4G20170.1	0.16	1	1	1	0	4e-34	0.916	0	FRAG	-
3	2705495	2706219	-	AT5G01600.1	0.52	3	5	1	0	6e-11	0.61	0	DUP	AT3G08885.1
3	2760835	2761065	-	AT3G09150.3	0.27	14	4	0	1	1e-08	0.506	0	FRAG	-
3	2882495	2883773	-	AT3G19760.1	1	1	16	1	0	0	0.84	0	DUP	AT3G09375.1
3	2886612	2887628	+	AT4G23580.1	0.93	0	19	0	1	2e-133	0.62	0	PSSD	AT3G09385.1
3	2888955	2889276	+	AT4G23580.1	0.31	3	10	3	0	3e-07	0.47	3	FRAG	-
3	2891238	2893319	-	AT5G02400.1	0.9	14	42	1	0	8e-61	0.65	0	DUP	-
3	2942113	2942515	-	AT4G02210.1	0.27	20	4	1	4	8e-22	0.642	1	FRAG	-
3	2945814	2946154	+	AT5G41820.1	0.17	1	6	1	1	7e-40	0.8	0	FRAG	-
3	3039042	3040109	-	AT5G38680.1	0.93	44	17	3	1	3e-73	0.516	3	PSSD	AT3G09915.1
3	3121474	3121685	-	AT4G20690.1	0.51	1	0	1	0	4e-20	0.915	0	FRAG	-
3	3133341	3133486	+	AT5G43520.1	0.22	1	5	1	0	5e-08	0.63	0	FRAG	-
3	3182867	3183290	+	AT5G64020.1	0.26	4	9	4	1	3e-09	0.76	0	FRAG	AT3G10282.1
3	3244873	3245047	-	AT3G08750.1	0.16	1	0	1	1	3e-08	0.655	0	FRAG	-
3	3252612	3252863	+	AT5G39493.1	0.63	1	0	0	0	5e-16	0.381	0	FRAG	-
3	3253563	3253910	+	AT2G23148.1	0.83	2	4	0	0	8e-20	0.408	1	PSSD	-
3	3265097	3266766	+	AT3G10480.3	0.79	2	0	2	0	3e-111	0.99	3	DUP	-
3	3306559	3307001	+	AT3G10540.1	0.23	0	0	0	0	6e-50	0.96	0	DUP	AT3G10575.1
3	3318244	3318752	-	AT3G10140.1	0.47	5	15	3	5	1e-14	0.449	0	FRAG	-
3	3377476	3378574	+	AT3G04660.1	0.95	13	17	1	1	5e-70	0.457	0	PSSD	-
3	3400834	3401019	-	AT4G32410.1	0.06	0	1	0	1	4e-17	0.698	0	FRAG	-
3	3541922	3542109	-	AT2G38080.1	0.11	5	0	1	2	6e-07	0.556	1	FRAG	-
3	3558615	3560169	+	AT1G28020.1	0.92	30	67	7	6	5e-98	0.462	1	PSSD	-
3	3685502	3685647	-	AT5G56430.1	0.14	1	0	1	0	1e-07	0.673	3	FRAG	AT3G11673.1
3	3872461	3873434	-	AT3G12145.1	1	2	26	1	0	8e-103	0.7	0	DUP	AT3G12143.1
3	3906351	3907045	+	AT3G12250.4	0.33	13	0	2	1	1e-15	0.92	0	DUP	-
3	3953338	3953997	-	AT3G12460.1	0.95	0	10	0	1	2e-87	0.726	0	PSSD	AT3G12450.1
3	3973258	3973864	-	AT3G12530.1	0.54	1	0	1	0	5e-86	0.99	0	DUP	-
3	4085443	4085748	-	AT5G56440.1	0.28	1	19	0	0	3e-10	0.397	0	FRAG	-
3	4089246	4090123	-	AT3G61140.1	0.55	60	8	1	6	2e-12	0.271	0	FRAG	-
3	4155141	4156046	-	AT2G29930.1	0.56	13	5	1	7	8e-35	0.49	0	DUP	AT3G12981.1
3	4165948	4166372	-	AT3G13000.1	0.19	3	0	2	1	3e-11	0.8	1	DUP	-
3	4179166	4179423	-	AT3G13680.1	0.22	1	2	0	0	1e-13	0.568	0	FRAG	-
3	4244282	4244666	-	AT4G21560.1	0.72	5	25	3	2	4e-15	0.634	0	PSSD	AT3G13205.1
3	4358540	4358695	-	AT3G13403.1	0.91	0	0	0	1	1e-15	0.904	0	PSSD	-
3	4454225	4454899	-	AT3G13680.1	0.57	3	3	0	1	6e-66	0.566	0	FRAG	AT3G13624.1
3	4454892	4456010	-	AT3G13680.1	0.96	5	12	0	1	5e-128	0.579	0	PSSD	AT3G13624.1
3	4551172	4551357	-	AT5G18020.1	0.68	0	0	0	1	1e-20	0.71	0	FRAG	-
3	4552524	4553432	+	AT3G49510.1	0.51	19	50	2	1	1e-57	0.484	0	FRAG	AT3G13825.1
3	4612153	4612517	-	AT1G54215.1	0.78	4	13	1	0	1e-08	0.519	0	FRAG	AT3G13965.1
3	4644902	4645702	+	AT3G13840.1	0.53	2	1	2	0	5e-68	0.802	0	FRAG	AT3G14025.1
3	4709866	4710059	-	AT1G54070.1	0.72	1	24	1	0	8e-09	0.461	0	FRAG	-
3	4779167	4779516	-	AT3G14320.1	0.65	2	16	1	1	6e-16	0.466	3	FRAG	-
3	4862986	4864968	-	AT1G31950.1	0.54	2	2	1	0	6e-56	0.62	0	DUP	-
3	4869251	4874098	-	AT3G14540.1	1	8	5	1	0	1e-149	0.73	0	DUP	AT3G14515.1
3	4967646	4969499	-	AT3G42170.1	0.85	30	4	0	0	2e-110	0.334	0	FRAG	-
3	5068476	5068952	-	AT3G13280.1	0.39	14	1	5	4	2e-12	0.563	3	FRAG	-
3	5096641	5097109	-	AT1G24800.1	0.37	7	9	1	1	5e-33	0.576	0	FRAG	-
3	5154217	5155116	-	AT3G47680.1	0.97	21	14	0	1	3e-08	0.455	0	FRAG	-
3	5158776	5159594	+	AT3G17550.1	0.91	5	1	0	0	2e-76	0.555	0	PSSD	AT3G15330.1
3	5322935	5323220	+	AT1G52630.2	0.35	4	28	3	2	2e-07	0.545	0	FRAG	-
3	5380439	5380699	+	AT3G12410.1	0.42	2	11	0	1	3e-09	0.306	3	FRAG	-
3	5390608	5391744	-	AT4G17200.1	1	11	9	3	1	2e-135	0.671	0	PSSD	AT3G15935.1
3	5392451	5392589	+	AT3G15909.1	0.98	3	0	1	1	2e-15	0.826	0	PSSD	-
3	5438444	5438800	+	AT3G24580.1	0.39	3	28	2	2	1e-17	0.456	0	FRAG	-
3	5453253	5453726	+	AT1G32490.2	0.16	1	9	0	1	4e-18	0.311	0	FRAG	-
3	5508766	5509001	+	AT3G16555.1	0.23	1	1	1	0	6e-13	0.5	0	FRAG	-
3	5570860	5571074	-	AT4G15093.1	0.28	1	4	1	2	2e-16	0.737	3	FRAG	-
3	5575513	5577002	+	AT1G52030.1	0.73	14	39	1	0	8e-83	0.52	0	DUP	AT3G16415.1
3	5635210	5635462	+	AT3G17710.1	0.23	5	4	3	0	3e-07	0.545	0	FRAG	-
3	5649007	5649340	-	AT2G14710.1	0.34	1	13	1	0	5e-37	0.653	3	FRAG	-
3	5700855	5701103	+	AT3G16785.1	0.07	7	0	3	3	4e-09	0.578	0	FRAG	-
3	5728061	5729168	-	AT3G49510.1	0.56	19	18	1	0	2e-38	0.434	0	FRAG	-
3	5730274	5730372	-	AT2G11200.1	0.21	0	0	0	0	2e-08	0.909	3	FRAG	-
3	5808939	5809117	-	AT5G13010.1	0.05	1	9	1	0	6e-16	0.725	0	FRAG	-
3	5869918	5870622	+	AT3G24255.1	0.27	1	0	0	0	3e-42	0.48	0	DUP	-
3	5870874	5872830	+	AT1G47990.1	0.9	1	1	0	0	2e-56	0.73	0	DUP	AT3G17203.1
3	5896204	5897493	-	AT3G42170.1	0.57	8	28	0	0	3e-13	0.29	1	FRAG	-
3	5905169	5906782	-	AT3G42170.1	0.74	52	28	0	1	5e-31	0.23	0	FRAG	-
3	5913914	5914036	-	AT3G17320.1	0.1	0	1	0	0	2e-08	0.738	0	FRAG	-
3	6011748	6011879	+	AT3G05858.1	0.49	0	0	0	0	1e-10	0.545	3	FRAG	-
3	6060747	6061765	+	AT3G02470.1	0.78	4	15	1	2	1e-24	0.46	3	DUP	AT3G17715.1
3	6067343	6067923	-	AT2G07120.1	0.56	7	4	5	1	7e-56	0.692	0	FRAG	-
3	6126485	6126886	-	AT3G16740.1	0.36	2	8	0	0	2e-51	0.683	0	FRAG	-
3	6137838	6140480	+	AT3G17920.2	0.72	0	0	0	1	1e-47	0.99	0	DUP	-
3	6215637	6217129	+	AT3G27740.2	0.84	2	0	1	0	1e-69	0.87	3	DUP	AT3G18145.1
3	6227721	6229190	+	AT3G18180.1	0.74	12	0	2	0	2e-08	0.79	0	FRAG	-
3	6261793	6261955	+	AT5G04660.1	0.11	1	3	1	1	2e-11	0.649	0	FRAG	-
3	6288023	6288407	-	AT3G18910.1	0.34	10	11	3	1	1e-08	0.475	0	FRAG	-
3	6289341	6290380	-	AT3G49510.1	0.54	18	25	1	1	8e-23	0.366	0	FRAG	-
3	6302678	6303378	+	AT1G48850.1	0.44	27	0	5	2	2e-15	0.59	0	DUP	-
3	6378493	6378600	-	AT3G18530.1	0.1	0	0	0	0	1e-12	0.972	0	FRAG	-
3	6432484	6432983	-	AT1G13210.1	0.11	36	2	3	4	4e-23	0.593	0	FRAG	-
3	6470347	6470997	+	AT1G49230.1	0.97	10	5	0	0	4e-73	0.676	0	PSSD	AT3G18777.1
3	6495667	6495900	-	AT3G17400.1	0.42	1	0	0	1	8e-17	0.603	0	FRAG	-
3	6519849	6520198	+	AT3G22350.2	0.51	5	11	1	0	2e-12	0.406	3	FRAG	-
3	6541298	6542195	+	AT1G49470.1	0.96	13	2	3	3	1e-07	0.588	0	FRAG	AT3G18955.1
3	6548358	6548588	-	AT2G31970.1	0.04	22	0	0	3	2e-09	0.493	3	FRAG	-
3	6562839	6563225	+	AT4G37140.1	0.96	6	5	2	3	5e-11	0.358	0	FRAG	AT3G19025.1
3	6599381	6600479	+	AT2G26030.2	0.84	38	11	3	4	6e-65	0.5	0	DUP	-
3	6698474	6699061	+	AT1G49760.1	0.31	5	14	2	0	2e-36	0.543	0	FRAG	AT3G19323.1
3	6739980	6740371	-	AT1G25141.1	0.54	7	1	1	0	5e-22	0.561	0	FRAG	-
3	6795380	6796411	+	AT5G51000.1	0.94	31	33	8	3	3e-35	0.451	3	PSSD	-
3	6913803	6914104	-	AT4G05080.1	0.26	6	5	2	0	4e-12	0.676	3	FRAG	-
3	6988708	6989120	+	AT5G60560.1	0.36	8	3	3	3	9e-25	0.6	3	FRAG	-
3	7007342	7007638	+	AT3G20090.1	0.27	0	4	0	1	6e-34	0.641	0	FRAG	AT3G20075.1
3	7014534	7015395	+	AT3G20110.1	0.58	4	8	2	0	5e-89	0.736	3	FRAG	AT3G20087.1
3	7173677	7174298	+	AT1G50900.1	0.96	2	14	2	2	2e-17	0.69	0	DUP	AT3G20541.1
3	7210019	7210198	+	AT2G02520.1	0.28	0	0	0	0	4e-23	0.75	3	FRAG	-
3	7234748	7234846	+	AT5G28465.1	0.97	0	0	0	3	4e-09	0.788	0	FRAG	-
3	7235107	7235205	+	AT5G28465.1	0.97	0	0	0	2	5e-09	0.758	0	FRAG	-
3	7236020	7237087	-	AT3G20710.1	0.99	9	13	0	1	7e-114	0.566	0	PSSD	AT3G20705.1
3	7279049	7279248	-	AT2G13430.1	0.39	1	3	1	2	3e-10	0.614	0	FRAG	-
3	7334162	7337667	+	AT3G20940.1	0.81	11	3	3	2	0	0.8	0	DUP	-
3	7335265	7335807	+	AT2G27010.1	0.36	2	0	0	0	4e-50	0.702	0	FRAG	-
3	7341756	7341938	+	AT2G05180.1	0.13	3	0	0	0	6e-18	0.754	0	FRAG	-
3	7350610	7351977	+	AT3G21000.1	0.98	26	10	0	0	4e-60	0.41	0	DUP	-
3	7352613	7354764	+	AT3G20980.1	0.99	2	7	0	0	2e-55	0.68	0	DUP	-
3	7358881	7359987	+	AT3G21000.1	0.98	3	29	0	0	1e-78	0.543	3	PSSD	-
3	7366251	7367561	+	AT3G21000.1	1	2	11	0	0	3e-120	0.59	3	DUP	-
3	7368276	7369320	+	AT3G21000.1	0.99	2	54	1	2	1e-62	0.458	0	PSSD	-
3	7370174	7371388	+	AT3G21000.1	0.98	22	14	0	0	3e-76	0.389	0	FRAG	-
3	7372766	7373617	+	AT3G21000.1	0.7	11	9	0	0	7e-46	0.372	1	FRAG	-
3	7375164	7376399	+	AT3G21000.1	0.98	2	12	0	0	5e-82	0.46	0	DUP	-
3	7418728	7418926	+	AT3G21120.1	0.2	1	6	1	2	8e-10	0.569	0	FRAG	-
3	7471719	7472121	+	AT3G56150.1	0.16	4	8	3	2	1e-08	0.511	0	FRAG	-
3	7472618	7472734	+	AT1G17720.1	0.08	0	0	0	0	3e-11	0.795	0	FRAG	-
3	7572232	7572483	-	AT4G34870.1	0.49	2	0	2	0	1e-17	0.69	0	FRAG	AT3G21481.1
3	7601650	7601991	+	AT3G23260.1	0.31	5	2	0	0	6e-31	0.595	0	FRAG	-
3	7678715	7679271	-	AT3G21790.1	0.4	4	17	2	2	2e-55	0.668	0	FRAG	AT3G21791.1
3	7725531	7726467	+	AT4G20670.1	0.89	2	1	0	3	7e-47	0.56	0	DUP	AT3G21933.1
3	7727537	7728488	+	AT3G21940.1	0.98	2	22	2	0	3e-53	0.62	2	DUP	AT3G21937.1
3	7732832	7733250	+	AT3G21960.2	0.32	1	0	1	0	2e-46	0.679	0	FRAG	-
3	7740279	7741102	+	AT3G21960.2	0.55	0	2	0	1	7e-80	0.62	0	DUP	AT3G21965.1
3	7745338	7746158	+	AT3G21990.1	0.74	1	0	1	0	1e-55	0.73	0	DUP	-
3	7747123	7748109	+	AT3G21990.1	1	1	0	0	2	1e-71	0.74	0	DUP	AT3G21985.1
3	7756480	7757296	+	AT3G22030.1	0.81	3	2	3	0	1e-07	0.54	2	FRAG	-
3	7802088	7802383	-	AT5G42905.1	0.38	1	0	1	1	5e-22	0.545	0	FRAG	-
3	7847652	7847768	-	AT3G22240.1	0.58	0	3	0	0	8e-09	0.667	2	FRAG	-
3	7857690	7857806	-	AT3G22240.1	0.58	0	3	0	0	8e-09	0.667	2	FRAG	-
3	7890352	7890721	-	AT3G49130.1	0.4	11	9	1	0	2e-08	0.371	0	FRAG	-
3	7896153	7897157	+	AT3G22345.1	0.99	7	4	0	1	1e-155	0.758	0	PSSD	-
3	7971039	7971438	+	AT3G22480.1	0.84	11	0	3	2	6e-17	0.674	3	PSSD	AT3G22492.1
3	8022009	8023052	-	AT3G22690.2	0.41	0	0	0	0	8e-32	1	0	FRAG	-
3	8130272	8130856	-	AT1G24380.1	0.67	0	0	0	0	2e-111	0.969	0	FRAG	AT3G22937.1
3	8130843	8131040	+	AT2G13770.1	0.19	0	0	0	0	4e-23	0.97	1	FRAG	-
3	8138508	8138822	+	AT3G24255.1	0.1	1	0	0	1	4e-12	0.51	0	DUP	-
3	8174442	8176676	+	AT3G23120.1	1	5	42	2	0	0	0.681	3	PSSD	-
3	8226791	8227000	+	AT1G61410.1	0.59	0	0	0	0	2e-20	0.871	0	FRAG	AT3G23109.1
3	8386191	8387342	-	AT3G19470.1	1	21	14	4	2	4e-82	0.545	0	PSSD	-
3	8426464	8427197	-	AT3G01345.1	0.5	21	6	5	2	2e-11	0.482	3	FRAG	-
3	8433891	8433983	+	AT3G23540.1	0.05	0	0	0	1	2e-07	0.871	0	FRAG	-
3	8464648	8464881	+	AT3G53310.1	0.27	6	1	3	4	5e-08	0.65	0	FRAG	-
3	8509855	8509959	-	AT2G13295.1	0.31	0	0	0	0	4e-09	0.629	0	FRAG	AT3G23645.1
3	8514100	8516016	-	AT3G23660.2	0.45	5	0	5	0	3e-30	0.99	0	DUP	-
3	8518010	8518763	-	AT1G01410.1	0.74	6	19	3	0	1e-21	0.5	0	PSSD	-
3	8546089	8546247	+	AT3G23727.1	0.57	1	0	0	0	3e-11	0.453	0	FRAG	-
3	8795357	8796034	+	AT3G24255.2	0.59	5	64	4	6	9e-28	0.51	0	DUP	-
3	8858490	8861366	-	AT3G24550.1	0.9	10	31	1	0	5e-62	0.7	3	DUP	AT3G24400.1
3	8887427	8887810	-	AT5G60980.2	0.27	4	0	0	0	1e-21	0.445	0	FRAG	-
3	8983603	8984617	-	AT3G16740.1	0.97	16	50	7	3	9e-35	0.408	3	PSSD	-
3	9023755	9024085	-	AT3G24330.1	0.24	1	10	1	1	2e-40	0.783	3	FRAG	-
3	9042378	9043067	-	AT4G10190.1	0.65	12	18	2	1	8e-39	0.492	0	FRAG	-
3	9075720	9081400	-	AT3G24880.1	0.58	4	2	4	1	9e-131	0.98	0	DUP	-
3	9116214	9116327	+	AT3G24929.2	0.3	0	0	0	2	7e-13	0.868	0	FRAG	-
3	9134752	9134925	+	AT4G03430.1	0.06	0	0	0	2	5e-12	0.655	0	FRAG	-
3	9164785	9164928	+	AT5G67250.1	0.08	4	0	0	0	2e-07	0.646	3	FRAG	-
3	9170310	9170977	+	AT3G04160.1	0.33	11	20	5	13	1e-13	0.486	0	FRAG	-
3	9171059	9172204	-	AT5G24050.1	1	0	5	0	0	2e-162	0.84	0	DUP	AT3G25182.1
3	9185026	9186146	+	AT3G19470.1	0.98	14	14	1	4	2e-148	0.677	0	PSSD	AT3G25225.1
3	9244995	9245954	+	AT5G24280.1	0.14	1	0	0	0	2e-56	0.89	3	DUP	AT3G25495.1
3	9248003	9248486	+	AT4G29180.2	0.13	21	0	2	3	3e-10	0.56	0	FRAG	AT3G25495.1
3	9249317	9249430	+	AT5G24280.1	0.02	0	0	0	0	2e-26	0.868	2	FRAG	AT3G25495.1
3	9262106	9263590	-	AT3G04210.1	0.89	4	15	2	0	2e-121	0.6	0	DUP	-
3	9393826	9394232	-	AT5G16486.1	0.65	1	0	1	1	3e-46	0.713	3	FRAG	-
3	9440193	9442050	+	AT3G25820.1	0.62	0	0	0	0	2e-62	1	0	DUP	-
3	9449404	9450313	+	AT3G25820.1	0.4	0	0	0	0	5e-31	0.99	0	DUP	-
3	9556354	9556506	-	AT2G05185.1	0.58	0	0	0	0	4e-23	0.922	3	FRAG	-
3	9557024	9557461	-	AT5G19840.2	0.24	1	23	1	0	4e-18	0.59	0	DUP	-
3	9557457	9557799	-	AT4G39930.1	1	6	7	1	1	4e-29	0.736	0	PSSD	AT3G26134.1
3	9570452	9571979	-	AT3G26180.1	1	10	0	3	4	0	0.755	0	PSSD	AT3G26165.1
3	9575928	9576185	+	AT5G42905.1	0.33	2	2	0	2	8e-18	0.523	0	FRAG	-
3	9600413	9600556	-	AT5G41000.1	0.07	0	1	0	0	5e-08	0.673	2	FRAG	-
3	9608387	9608576	+	AT5G24520.1	0.19	1	2	1	0	4e-09	0.615	0	FRAG	-
3	9636704	9638348	-	AT3G26290.1	1	0	0	0	2	0	0.78	1	DUP	AT3G26295.1
3	9679996	9680335	-	AT1G12990.1	0.29	7	4	3	1	2e-32	0.752	0	FRAG	-
3	9782769	9783234	+	AT5G02880.1	0.07	0	0	0	2	4e-35	0.91	3	DUP	-
3	9847234	9848312	-	AT4G13965.1	0.81	3	5	1	0	1e-66	0.6	0	DUP	AT3G26775.1
3	9863103	9863529	-	AT4G22050.1	0.41	3	4	1	0	2e-51	0.815	0	FRAG	AT3G26805.1
3	9894300	9896151	+	AT5G41120.1	0.6	3	1	3	1	2e-15	0.67	0	DUP	-
3	9898499	9898785	-	AT4G09490.1	0.63	1	11	1	0	3e-07	0.346	3	FRAG	-
3	9904288	9904684	-	AT3G26880.1	0.99	5	0	4	1	2e-20	0.677	3	PSSD	AT3G26872.1
3	9927592	9927978	+	AT3G55670.1	0.63	1	9	0	0	1e-20	0.449	0	FRAG	-
3	9956624	9956725	+	AT3G05870.1	0.38	1	0	0	1	1e-08	0.824	0	FRAG	-
3	9992093	9994096	-	AT3G28650.1	1	18	13	2	0	0	0.681	0	PSSD	AT3G27095.1
3	10036027	10036197	-	AT1G34460.2	0.12	0	0	0	0	5e-23	0.877	0	FRAG	-
3	10075880	10076319	+	AT3G56530.1	0.34	5	0	3	0	3e-11	0.61	1	DUP	-
3	10092862	10093129	-	AT1G08985.1	1	3	14	1	0	2e-23	0.612	0	PSSD	AT3G27321.1
3	10093869	10094177	+	AT3G27320.2	0.25	5	9	2	0	2e-22	0.75	1	FRAG	-
3	10128053	10128538	-	AT5G40690.1	0.98	10	51	2	0	7e-10	0.376	1	FRAG	-
3	10158317	10158628	-	AT3G53890.1	0.79	0	0	0	0	3e-27	0.95	0	DUP	AT3G27450.1
3	10172008	10172210	-	AT5G48860.1	0.41	1	3	1	3	1e-12	0.606	1	FRAG	-
3	10173741	10174109	-	AT2G44380.1	0.53	2	10	0	0	2e-07	0.346	0	FRAG	-
3	10265535	10265756	-	AT3G25490.1	0.17	3	2	2	0	2e-10	0.592	1	FRAG	-
3	10271987	10273600	+	AT2G16090.1	0.83	7	5	2	0	2e-156	0.65	3	DUP	-
3	10301091	10302238	-	AT4G05360.1	0.49	13	10	6	7	3e-69	0.73	0	DUP	-
3	10348735	10349458	+	AT3G24255.1	0.28	8	0	4	1	8e-30	0.55	2	DUP	-
3	10354953	10355359	-	AT3G43280.1	0.82	12	3	1	0	8e-15	0.417	3	PSSD	-
3	10357397	10358312	-	AT4G34170.1	0.93	14	3	1	0	9e-08	0.37	2	FRAG	-
3	10388516	10388904	-	AT2G04420.1	0.65	2	14	1	2	3e-17	0.368	1	FRAG	-
3	10392892	10393246	-	AT2G02061.1	0.29	9	6	2	7	2e-07	0.476	0	FRAG	-
3	10395931	10398161	+	AT4G03940.1	1	37	0	3	3	5e-46	0.81	1	DUP	-
3	10399247	10399812	+	AT4G03945.1	0.98	1	0	1	0	3e-72	0.831	1	PSSD	-
3	10404147	10404556	+	AT1G61800.1	0.4	4	16	4	3	1e-09	0.591	0	FRAG	-
3	10404677	10404811	+	AT4G03950.1	0.17	0	3	0	0	3e-14	0.833	0	FRAG	-
3	10478074	10479609	-	AT4G29090.1	0.94	11	33	4	0	2e-28	0.312	0	FRAG	-
3	10485125	10487141	-	AT2G35630.1	0.24	75	34	10	17	1e-37	0.5	1	DUP	-
3	10491067	10491156	-	AT3G19960.1	0.03	0	0	0	0	3e-08	0.933	0	FRAG	-
3	10534541	10535234	-	AT3G28223.1	0.63	9	21	4	6	2e-32	0.46	0	FRAG	-
3	10544489	10544611	-	AT1G50080.1	0.45	0	0	0	1	2e-11	0.512	1	FRAG	-
3	10608601	10609559	+	AT3G28370.1	0.58	0	0	0	1	7e-43	0.85	0	DUP	AT3G28350.1
3	10634444	10634878	-	AT1G37000.1	0.67	3	5	0	3	8e-20	0.513	3	FRAG	-
3	10697951	10699811	-	AT2G06500.1	0.81	18	5	6	4	6e-44	0.45	1	DUP	-
3	10726555	10727331	-	AT5G43210.1	0.9	4	6	2	4	4e-22	0.71	0	DUP	AT3G28611.1
3	10767631	10768059	-	AT4G03566.1	0.95	0	0	0	1	1e-55	0.601	3	PSSD	-
3	10772269	10772562	-	AT5G25200.1	0.27	0	0	0	0	1e-12	0.327	0	FRAG	-
3	10851725	10852080	-	AT1G51970.1	0.97	4	4	1	0	1e-17	0.447	3	PSSD	-
3	10884545	10885285	-	AT4G04650.1	0.75	0	2	0	2	1e-25	0.422	3	PSSD	-
3	10885326	10886834	-	AT1G43760.1	0.73	3	0	2	2	7e-77	0.48	0	DUP	-
3	10887560	10887862	-	AT5G32613.1	0.22	1	1	0	0	2e-26	0.529	0	FRAG	-
3	10904949	10905105	+	AT5G64150.1	0.15	1	3	1	1	1e-07	0.727	0	FRAG	-
3	10906484	10906748	+	AT1G71190.1	0.2	0	0	0	0	1e-14	0.79	0	DUP	-
3	10943161	10943350	-	AT5G17720.1	0.14	3	0	1	1	7e-12	0.73	3	FRAG	-
3	10946208	10946412	+	AT2G36700.1	0.21	2	0	2	1	9e-13	0.696	3	FRAG	-
3	10954378	10954659	+	AT5G35760.1	0.72	3	33	3	1	3e-13	0.5	0	PSSD	AT3G28923.1
3	10965368	10965534	-	AT1G44940.2	0.57	8	0	1	2	8e-09	0.679	0	FRAG	-
3	10983060	10983632	+	AT4G01380.1	0.65	7	5	1	3	1e-07	0.7	3	FRAG	-
3	10995488	10996165	-	AT3G30280.1	0.66	3	64	3	8	7e-20	0.443	3	FRAG	-
3	11024554	11024794	+	AT1G44085.1	0.77	14	0	2	1	2e-11	0.688	3	PSSD	-
3	11027795	11028197	-	AT5G35760.1	0.68	15	0	1	0	7e-30	0.545	3	FRAG	AT3G29037.1
3	11027829	11028077	+	AT2G03180.1	0.7	0	1	0	4	9e-11	0.476	0	PSSD	AT3G29037.1
3	11063493	11063878	+	AT3G26880.1	0.98	4	0	4	1	1e-21	0.685	0	PSSD	AT3G29077.1
3	11064473	11064862	+	AT3G26870.1	1	0	0	0	0	1e-78	0.946	0	PSSD	-
3	11065652	11066467	-	AT1G43730.1	0.78	1	3	0	0	4e-34	0.39	0	FRAG	-
3	11065712	11065967	+	AT2G20150.1	0.96	2	0	2	2	9e-08	0.57	0	FRAG	-
3	11067673	11068865	-	AT1G43760.1	0.63	8	5	1	1	1e-30	0.33	0	FRAG	-
3	11081034	11081315	+	AT5G38160.1	1	0	9	0	0	3e-15	0.379	0	FRAG	AT3G29105.1
3	11081481	11081603	+	AT5G38170.1	0.4	0	0	0	0	9e-08	0.512	0	FRAG	-
3	11088012	11088405	-	AT4G07965.1	0.74	2	0	2	2	2e-10	0.54	0	FRAG	-
3	11100931	11101232	-	AT5G42905.1	0.46	3	19	1	3	5e-14	0.5	3	FRAG	-
3	11108151	11109218	-	AT3G18720.1	0.9	27	14	0	1	4e-81	0.478	1	PSSD	AT3G29150.1
3	11112315	11112869	+	AT5G49250.1	0.89	13	2	3	5	5e-08	0.394	0	FRAG	-
3	11122234	11128538	+	AT5G48320.1	0.99	18	21	5	1	2e-53	0.56	0	DUP	-
3	11170637	11171392	-	AT2G33160.1	0.38	2	3	0	0	3e-99	0.643	1	FRAG	-
3	11182222	11182377	+	AT1G06630.2	0.13	1	0	0	0	1e-07	0.577	0	FRAG	-
3	11198685	11198978	-	AT3G29260.1	0.41	0	9	0	2	6e-33	0.664	0	FRAG	AT3G29252.1
3	11220868	11221318	-	AT1G14800.1	0.32	5	3	1	0	3e-14	0.42	1	DUP	-
3	11230164	11230807	-	AT5G35695.1	0.85	3	4	3	1	1e-36	0.6	0	DUP	-
3	11231008	11231080	-	AT5G28950.1	0.16	1	0	1	0	3e-17	0.667	0	FRAG	-
3	11242217	11242756	+	AT3G29763.1	0.37	8	10	4	5	3e-07	0.447	0	FRAG	-
3	11274341	11274960	+	AT5G39310.1	0.69	5	2	1	0	5e-67	0.636	3	FRAG	AT3G29365.1
3	11306761	11306978	-	AT3G05170.1	0.25	3	7	2	0	9e-16	0.722	0	FRAG	-
3	11307938	11308075	+	AT3G14550.1	0.13	0	0	0	0	1e-12	0.761	0	FRAG	AT3G29420.1
3	11310555	11310769	-	AT3G05170.1	0.24	3	7	2	0	2e-16	0.744	1	FRAG	-
3	11342029	11342160	-	AT5G49590.1	0.34	0	0	0	0	2e-08	0.5	0	FRAG	-
3	11348736	11349360	+	AT5G35050.1	1	2	0	2	0	4e-53	0.818	0	PSSD	-
3	11349453	11349811	+	AT5G25000.1	0.91	13	2	2	1	6e-21	0.669	0	PSSD	-
3	11350570	11350870	-	AT5G25000.1	0.84	1	2	1	0	2e-39	0.794	0	PSSD	-
3	11350967	11351590	-	AT5G35050.1	1	3	0	3	3	6e-43	0.794	0	PSSD	AT3G29520.1
3	11358063	11358178	-	AT3G31068.1	0.97	1	0	1	1	1e-09	0.821	0	FRAG	-
3	11358920	11359187	-	AT3G29560.1	0.53	0	0	0	1	8e-20	0.89	0	DUP	-
3	11368969	11369079	+	AT1G35320.1	0.24	0	0	0	2	1e-09	0.784	0	FRAG	-
3	11370703	11370910	+	AT3G44210.1	0.48	2	0	1	0	2e-12	0.652	0	FRAG	-
3	11371159	11372429	-	AT1G52950.1	0.57	13	5	4	10	1e-08	0.32	0	FRAG	-
3	11403280	11403509	+	AT2G22940.1	0.75	2	0	2	0	3e-17	0.75	0	PSSD	-
3	11412731	11413144	-	AT3G14670.2	0.6	0	1	0	0	5e-18	0.827	0	FRAG	-
3	11416796	11416930	+	AT2G22940.1	0.45	0	0	0	0	7e-11	0.689	0	FRAG	-
3	11432460	11432567	+	AT4G21520.1	0.08	0	0	0	0	7e-10	0.861	0	FRAG	-
3	11443908	11444495	+	AT5G28730.1	0.58	0	1	0	2	1e-17	0.51	1	DUP	-
3	11450284	11450394	-	AT2G13720.1	0.17	0	0	0	1	6e-07	0.73	0	FRAG	-
3	11454684	11454854	-	AT1G42700.1	0.39	1	2	0	0	7e-09	0.424	0	FRAG	-
3	11455174	11456689	-	AT1G40087.1	0.52	2	3	2	1	4e-11	0.51	0	DUP	-
3	11471393	11472052	-	AT1G36675.1	0.62	0	18	0	2	6e-19	0.57	0	DUP	-
3	11477332	11477637	+	AT5G35735.1	0.26	8	3	6	1	4e-11	0.626	1	FRAG	-
3	11477472	11477615	-	AT1G36580.1	0.26	0	0	0	0	3e-19	0.875	3	FRAG	-
3	11480601	11481268	-	AT1G36675.1	0.63	2	18	1	5	3e-18	0.56	0	DUP	-
3	11483690	11485568	+	AT4G10200.1	0.99	26	143	7	3	5e-94	0.52	3	DUP	-
3	11500697	11500792	+	AT1G17285.1	0.34	0	0	0	0	1e-08	0.844	0	FRAG	-
3	11522757	11522904	+	AT3G04740.1	0.03	4	0	1	0	3e-07	0.755	0	FRAG	-
3	11554671	11555972	-	AT3G29680.1	0.97	4	7	2	1	0	0.739	0	PSSD	AT3G29725.1
3	11557785	11558743	-	AT1G06630.2	0.74	41	15	3	5	1e-49	0.476	0	PSSD	-
3	11585948	11586184	-	AT3G30770.1	0.13	0	0	0	0	1e-17	0.62	0	FRAG	-
3	11586472	11586806	+	AT5G48510.1	0.5	1	0	1	0	4e-31	0.643	0	FRAG	-
3	11595866	11597379	-	AT3G29763.1	1	1	0	1	0	0	0.984	0	PSSD	-
3	11597408	11599714	-	AT1G19260.1	1	0	0	0	1	0	0.967	0	PSSD	-
3	11602052	11603827	-	AT3G57400.1	0.59	3	26	1	1	7e-52	0.82	1	DUP	AT3G29788.1
3	11611250	11611576	-	AT3G29785.1	1	0	0	0	1	3e-61	0.917	0	PSSD	AT3G29789.1
3	11614068	11614458	+	AT2G35280.1	0.8	1	0	1	0	4e-46	0.715	3	PSSD	-
3	11618448	11619193	+	AT3G47680.1	0.75	5	1	1	4	1e-33	0.43	3	DUP	-
3	11627462	11627692	+	AT5G36080.1	0.5	0	0	0	1	8e-14	0.481	0	FRAG	AT3G29773.1
3	11627982	11628705	+	AT3G42870.1	0.65	15	0	1	2	5e-33	0.45	0	DUP	AT3G29773.1
3	11628695	11629033	-	AT1G43320.1	0.96	18	16	2	0	2e-26	0.589	0	PSSD	AT3G29773.1
3	11629521	11630436	+	AT1G43722.1	0.98	1	11	1	3	6e-111	0.687	3	PSSD	AT3G29773.1
3	11663904	11663999	-	AT3G30840.1	0.55	0	0	0	0	2e-10	0.875	0	FRAG	-
3	11669782	11670638	+	AT3G24255.1	0.34	10	11	3	3	2e-37	0.43	0	DUP	-
3	11713406	11713789	-	AT1G16970.1	0.14	7	0	0	2	5e-14	0.72	0	DUP	-
3	11719251	11719505	-	AT3G24255.1	0.07	2	0	0	0	2e-09	0.63	1	FRAG	-
3	11747054	11747780	-	AT4G00250.1	0.8	16	22	6	1	1e-30	0.561	3	PSSD	AT3G30110.1
3	11752005	11756485	-	AT2G10440.1	1	55	23	4	3	0	0.78	0	DUP	AT3G30120.1
[truncated: 2,100 more rows]

## Sheet: Table S1-(B)Shiu's pipeline
Table S1-B. Pseudogene prediction results in the Arabidopsis thaliana genome using Shiu's pipeline compared to the known pseudogenes
parent genes	*chr|start-end	Parent start-end:pseudogene start-end	E-value	insertion	deletion	frameshift	premuture stop	*known pseudogene
#AT5G46760.1	5|12275795-12276024	75-158:1-230	2e-38	1	0	1	0	-
#AT1G72890.1	1|27433975-27434172	333-400:1-198	8.4e-30	0	0	0	0	-
#AT3G29560.1	5|13312705-13312812	28-63:108-1	1.3e-19	1	0	0	0	-
#AT1G34510.1	1|12528095-12529116	1-305:1-1022	5.2e-90	1	0	1	0	AT1G34330.1
#AT2G36695.1	2|2858319-2858450	25-68:132-1	6.6e-31	0	0	0	0	-
#AT1G30790.1	1|10934244-10934618	252-395:1-375	1.1e-28	1	0	0	0	-
#AT1G51370.2	5|21788059-21788175	28-66:117-1	2.3e-20	0	0	0	0	-
#AT1G27570.2	2|12150207-12150377	376-430:1-171	1.9e-17	1	0	0	0	-
#AT5G33340.1	5|12596819-12598096	14-437:3-1278	4e-159	1	0	0	0	AT5G33350.1
#AT2G02650.1	5|25967659-25967823	42-96:1-165	7.8e-21	0	0	0	0	-
#AT3G05870.2	3|9956624-9956725	55-87:1-102	7.8e-23	1	0	0	0	-
#AT1G18450.1	1|27790215-27790472	363-441:1-258	8.6e-12	3	0	0	0	-
#AT5G11660.1	5|1452195-1452625	1-117:1-431	8.9e-37	1	0	0	0	-
#AT4G39930.2	3|9557457-9557799	1-116:343-1	1.9e-71	1	0	1	0	AT3G26134.1
#AT1G52950.1	3|12928276-12928897	278-423:1-622	2.5e-16	2	0	0	1	-
#AT4G38180.1	1|15989211-15989861	270-486:1-651	7.5e-54	2	0	0	0	AT1G42570.1
#AT2G13770.1	1|17187696-17188010	182-285:312-1	3e-36	0	0	0	0	-
#AT1G43624.1	5|12866077-12866175	1-33:1-99	3.3e-18	2	0	0	0	-
#AT5G45980.1	1|18506843-18506953	245-281:111-1	1.8e-19	0	0	0	0	-
#AT1G43624.1	5|12851381-12851479	1-33:1-99	2e-16	2	0	0	0	-
#AT3G57770.1	5|26949567-26949734	1-56:168-1	2.6e-17	1	0	0	0	-
#AT1G23780.1	1|26509326-26509436	359-395:1-111	1e-18	0	0	0	0	-
#AT5G33330.1	3|15500909-15501354	3-157:1-446	1.3e-42	1	0	1	0	-
#AT3G28120.1	3|16155640-16155762	1-41:1-123	7.9e-23	0	0	0	0	-
#AT3G45150.1	3|16518205-16518363	16-68:1-159	5e-23	1	0	0	0	-
#AT4G14590.1	2|14633709-14634116	227-409:408-15	5e-20	0	0	4	0	-
#AT3G60160.1	3|22555976-22556912	8-286:100-937	4.6e-159	0	0	1	0	-
#AT4G10190.1	3|9042318-9043064	113-367:747-1	3.7e-50	1	0	2	0	-
#AT4G37685.1	4|17946323-17946460	100-145:1-138	2.7e-34	0	0	0	0	-
#AT3G32100.1	3|12932829-12933017	6-69:1-189	2.4e-29	1	0	0	0	-
#AT2G23190.1	2|9889210-9889386	1-48:1-177	6.5e-17	0	1	0	0	-
#AT2G19802.1	1|25721909-25722067	4-56:159-1	5.3e-18	0	1	0	0	-
#AT1G50900.1	3|7173826-7174216	55-139:1-391	8.9e-21	1	0	0	0	AT3G20541.1
#AT2G13430.1	2|6317921-6318070	18-60:1-129	2.2e-18	0	0	0	0	-
#AT3G32896.1	2|2189975-2190124	1-50:150-1	5.6e-23	1	0	0	0	-
#AT5G22791.1	5|17498264-17498542	125-222:1-279	4.5e-33	0	0	0	0	-
#AT4G09760.2	1|12416327-12417142	159-343:1-816	3.2e-16	1	0	0	1	AT1G34100.1
#AT1G55675.1	1|17478251-17478346	43-73:1-96	9.2e-15	0	0	0	0	-
#AT1G66980.1	1|25002668-25003266	919-1118:599-1	1.7e-112	0	0	1	0	AT1G66990.1
#AT4G27657.1	4|13816781-13816963	1-62:1-183	1.7e-24	0	0	0	0	-
#AT2G19890.1	2|8586703-8587217	274-336:1-180	8.5e-18	0	0	0	0	-
#AT1G23965.1	1|8487051-8487314	30-117:264-1	6.8e-54	0	0	0	0	-
#AT4G30730.1	4|14980874-14981098	26-104:225-1	1.2e-41	2	0	0	0	-
#AT2G07110.1	3|15883641-15883874	90-140:1-234	1.4e-18	0	0	0	0	-
#AT4G03940.1	3|10397949-10398161	240-310:1-213	2.3e-42	0	0	0	0	-
#AT2G13430.1	2|15140449-15140583	18-60:135-7	2.9e-20	0	0	0	0	-
#AT1G53940.1	1|20148945-20149332	163-253:16-388	4.6e-20	1	0	0	1	-
#AT2G09388.1	2|2804731-2804856	1-42:126-1	1.3e-19	1	0	0	0	-
#AT5G55450.1	5|22461855-22462153	8-104:1-299	1.9e-51	0	0	0	1	AT5G55420.1
#AT2G25920.1	4|949023-949268	103-196:1-246	1.3e-13	2	0	0	0	-
#AT1G35030.1	1|12782204-12782347	168-215:1-144	4.2e-31	1	0	0	0	AT1G34813.1
#AT4G34980.1	3|15956884-15957123	98-177:240-1	1.9e-38	1	0	0	0	AT3G44262.1
#AT1G12855.1	1|4505175-4505699	404-450:141-1	4.1e-15	1	0	0	0	-
#AT1G12855.1	1|4505175-4505699	413-462:382-525	8e-15	0	0	0	0	-
#AT3G52310.1	1|8163754-8163879	624-675:126-1	1.4e-12	1	0	0	0	-
#AT3G16555.1	3|5508819-5509001	287-348:1-183	8.5e-25	0	0	0	0	-
#AT2G41400.1	5|1483199-1483512	22-120:314-1	1.3e-24	0	0	1	0	AT5G05025.1
#AT5G15790.2	1|25975503-25975625	188-225:1-114	4.1e-22	0	0	0	0	-
#AT3G43710.1	3|2889090-2889230	310-359:1-141	1.3e-15	0	0	0	0	-
#AT3G44060.1	3|15846992-15847333	102-230:1-342	1.3e-16	0	0	2	0	-
#AT5G22730.1	5|9521084-9521517	109-276:1-434	1.9e-20	6	0	1	0	-
#AT1G66380.1	1|21230151-21230468	42-117:318-1	8e-16	0	0	1	1	AT1G56640.1
#AT1G31090.1	1|11011867-11012244	18-142:378-1	6e-41	0	0	2	0	-
#AT5G46970.1	5|19061190-19061390	98-164:201-1	2.1e-36	0	0	0	0	-
#AT2G33175.1	5|9283553-9283774	8-78:1-220	2.4e-27	2	0	1	0	-
#AT4G00430.2	4|178048-178170	103-147:123-1	8.5e-23	0	0	0	0	AT4G00413.1
#AT2G11010.1	5|12784421-12784767	38-155:1-347	9e-52	0	0	1	0	-
#AT5G29044.1	2|2504348-2504464	5-43:117-1	5.2e-19	0	0	0	0	-
#AT2G36710.1	2|2865596-2865844	251-333:1-249	2.2e-35	2	0	0	0	-
#AT3G24255.1	4|2602345-2602506	296-349:162-1	2.5e-22	1	0	0	0	AT4G05076.1
#AT2G43270.2	1|18437069-18437182	1-38:114-1	4e-22	0	0	0	0	-
#AT2G36840.1	5|17133357-17133758	4-100:1-402	2.8e-28	2	1	0	0	AT5G42730.1
#AT1G19260.1	5|2957226-2958011	506-767:786-1	3.3e-106	1	0	0	0	AT5G09513.1
#AT2G22940.1	4|4537579-4537674	1-32:96-1	1.7e-12	1	0	0	0	-
#AT5G27540.1	3|14492733-14492843	475-511:111-1	8.2e-21	1	0	0	0	-
#AT1G70960.1	5|8452750-8453207	1-151:458-1	2.1e-45	3	0	1	0	-
#AT5G42640.1	5|17326937-17327890	57-300:1-954	3.3e-67	1	0	1	0	-
#AT1G63320.1	1|23303165-23303443	93-189:1-279	4.2e-47	0	0	2	0	-
#AT2G02180.1	1|19444873-19444965	248-278:93-1	8.6e-13	0	0	0	0	-
#AT5G42280.1	1|20688610-20690878	43-684:2245-1	4.1e-157	0	0	0	1	AT1G55410.1
#AT4G08430.1	5|12493410-12493562	334-384:1-153	7.5e-25	0	0	0	0	-
#AT3G03670.1	3|900681-900863	252-321:183-1	1.8e-15	0	0	0	0	-
#AT5G29231.1	4|3857363-3857476	1-38:1-114	5.3e-18	1	0	0	0	-
#AT1G56420.1	4|1482589-1482820	16-92:232-1	7.4e-27	3	0	1	0	AT4G03376.1
#AT3G24255.1	3|3807173-3807304	300-343:1-132	4.7e-19	0	0	0	0	-
#AT5G45480.1	5|18420018-18420149	833-875:132-4	3.5e-23	1	0	0	0	-
#AT1G60130.1	1|22577352-22577577	226-298:1-226	1.1e-22	0	0	1	0	-
#AT3G21960.1	3|7732269-7732457	4-65:1-186	1.7e-22	0	0	0	0	-
#AT1G72910.1	1|27440800-27441201	245-380:1-402	5.5e-87	0	0	2	0	-
#AT4G39000.1	4|18168682-18169173	384-490:321-1	5.6e-58	0	0	0	0	-
#AT1G59560.1	3|23299775-23300050	182-247:276-1	5.8e-11	0	0	0	0	-
#AT5G19257.1	4|5037172-5037264	1-30:1-91	1e-15	1	0	1	0	-
#AT3G18150.1	4|6677462-6677815	191-308:354-1	3e-28	1	0	0	0	-
#AT2G38040.1	2|16025654-16026901	174-420:1248-4	1.4e-26	1	0	0	3	AT2G38260.1
#AT4G11590.1	5|5100420-5100772	280-397:1-353	3.6e-27	0	0	1	0	-
#AT4G02000.1	1|17012571-17012813	236-314:1-243	5.7e-35	0	0	0	0	-
#AT3G20550.1	5|18892641-18892844	257-293:1-204	5.8e-14	0	0	0	0	-
#AT2G16810.1	1|17827052-17827499	126-274:448-1	3e-33	0	0	1	0	AT1G48268.1
#AT2G13770.1	2|1258335-1258442	252-287:1-108	3e-12	0	0	0	0	-
#AT1G46984.1	3|18336322-18336483	143-194:162-1	1.1e-14	0	0	0	0	-
#AT3G62090.3	4|5565652-5565813	46-98:156-1	1.1e-20	0	0	0	0	-
#AT3G23727.1	3|8546038-8546247	23-92:1-210	1.2e-22	0	0	0	0	-
#AT5G38386.1	2|6869585-6870457	61-403:873-1	2.6e-41	4	0	2	0	AT2G15765.1
#AT3G18710.1	3|15439472-15439679	142-209:208-1	6.4e-22	0	0	1	0	-
#AT4G07666.1	2|2560467-2560903	175-318:1-437	9.4e-74	0	0	0	0	-
#AT1G61800.1	5|10195925-10196472	1-180:548-1	2.9e-43	4	0	1	0	AT5G28230.1
#AT2G13430.1	3|16732325-16732438	25-62:1-114	9.5e-18	1	0	0	0	-
#AT2G15025.1	1|16816982-16817430	11-160:449-1	2.1e-35	0	0	1	0	-
#AT1G37000.1	5|14202020-14202217	152-217:1-198	2.1e-20	1	0	2	0	-
#AT5G53300.3	1|26207030-26207128	73-105:99-1	3e-19	0	0	0	0	-
#AT1G11580.1	1|18644323-18645015	328-557:693-1	3e-87	1	0	0	0	AT1G50330.1
#AT1G58050.1	1|21475137-21475840	1252-1417:704-1	2.8e-18	2	0	1	0	-
#AT5G54320.1	3|15777022-15777332	224-323:311-19	1.3e-22	2	0	3	0	-
#AT5G18460.1	3|1210517-1210861	309-423:4-345	2.7e-32	0	0	0	0	-
#AT1G51172.1	4|3408292-3408627	1-111:1-333	6.1e-46	1	0	0	0	-
#AT1G51370.1	2|1834478-1835946	1-432:1469-1	4.3e-72	4	0	0	1	AT2G05115.1
#AT1G31650.1	1|11321775-11321897	537-576:121-1	3.4e-22	0	0	1	0	-
#AT2G35580.1	2|14938537-14939829	54-374:1293-1	1e-112	1	0	0	0	AT2G35590.1
#AT3G25530.1	2|1332498-1332608	1-35:111-4	2.8e-20	1	0	0	0	-
#AT1G14800.1	3|15781667-15781886	1-68:1-205	5.7e-36	0	0	1	0	-
#AT4G03566.1	2|1438562-1438786	74-148:1-225	7.7e-30	0	0	0	0	-
#AT1G41820.1	4|3656293-3656421	32-73:129-4	4.7e-20	0	0	0	0	-
#AT5G13250.1	1|9794482-9794649	327-385:1-168	1.2e-26	0	0	0	0	-
#AT5G24480.1	2|8077322-8077489	288-343:1-168	2.9e-27	0	0	0	0	-
#AT3G24255.1	5|15488585-15488764	290-349:1-180	7.2e-26	0	0	0	0	-
#AT3G49950.1	5|26899098-26899564	1-148:467-1	6.8e-50	0	0	0	0	-
#AT3G32280.1	2|10639371-10640061	107-272:1-691	2.7e-50	0	0	0	0	AT2G25020.1
#AT3G06895.1	1|4006864-4006965	18-51:1-102	1.8e-22	0	0	0	0	-
#AT3G46666.1	3|17188907-17189128	1-62:222-2	8e-23	1	0	1	0	-
#AT1G35242.1	1|12512332-12512457	8-50:1-126	1.4e-18	3	0	0	0	-
#AT3G29765.1	3|11593531-11593923	406-536:393-1	5.4e-76	1	0	0	0	-
#AT1G32180.1	1|47087-47215	455-503:1-126	9.2e-16	1	0	0	0	-
#AT1G11270.2	5|7147560-7147673	274-311:114-1	1e-18	0	0	0	0	-
#AT4G20330.1	4|6770516-6770650	193-238:135-1	2.8e-11	2	0	0	0	-
#AT2G45380.1	2|18660801-18661127	69-148:1-327	7.1e-25	0	0	1	0	-
#AT1G31950.1	3|4862986-4863592	439-603:607-1	2.1e-63	0	0	1	1	-
#AT4G18710.1	5|16923168-16923723	227-370:556-1	6.9e-26	2	1	1	0	AT5G42323.1
#AT1G12775.1	4|10770494-10770733	218-298:240-1	9.1e-12	0	0	0	0	-
#AT3G48860.1	4|5514642-5514743	309-342:102-1	1.3e-09	0	0	0	0	AT4G08645.1
#AT3G16090.1	5|1509012-1509131	37-78:1-120	8.6e-18	0	0	0	0	-
#AT3G45560.1	4|5858213-5858392	444-503:180-1	3.2e-37	0	0	0	0	-
#AT4G20700.1	4|11102509-11103311	262-529:1-803	4.5e-127	0	0	1	0	-
#AT3G42723.1	3|12489951-12491420	239-726:1470-1	5.9e-80	9	1	2	0	-
#AT4G02760.1	4|1215634-1215726	341-366:93-16	2.7e-10	0	0	0	0	-
#AT5G24050.1	3|9171059-9172204	1-349:1146-1	2.7e-205	0	0	0	0	AT3G25182.1
#AT4G01735.1	4|752893-753099	76-148:207-1	3.1e-16	0	0	0	0	-
#AT5G38300.1	2|4459959-4460096	48-95:138-1	6.4e-23	0	0	0	0	-
#AT2G22940.1	2|4221624-4221746	1-41:1-123	2.2e-25	0	0	0	0	-
#AT1G53550.1	1|20084646-20085160	235-408:515-1	7e-36	0	0	1	0	-
#AT2G20720.1	3|18642172-18642657	123-296:1-486	2.9e-33	0	0	0	0	AT3G50295.1
#AT4G36791.1	1|29472005-29472178	10-68:174-1	5.1e-28	0	0	0	0	-
#AT1G77440.1	2|5002762-5002887	22-63:126-1	9.9e-22	2	0	0	0	-
#AT1G78955.1	1|5675191-5675388	723-751:112-198	2.2e-15	0	0	0	0	AT1G16600.1
#AT5G56410.1	5|3627720-3627833	1-33:1-99	4.4e-17	0	0	0	0	-
#AT3G57590.1	5|9988255-9988650	248-387:1-390	1.9e-40	0	0	0	0	-
#AT1G60130.1	1|19372224-19372424	517-583:201-1	1.1e-33	0	0	0	0	AT1G52085.1
#AT2G06500.1	1|12863844-12864155	470-573:312-1	5.9e-55	1	0	0	0	-
#AT2G15530.4	5|25279542-25279685	697-745:1-141	1.3e-17	0	0	0	0	-
#AT5G22320.2	1|18700755-18700973	337-401:219-1	2.7e-15	0	0	0	0	-
#AT5G56060.1	2|4445985-4446203	128-198:1-219	1.8e-16	1	1	0	0	-
#AT5G06265.3	4|16321328-16321970	65-106:518-643	9.1e-25	0	0	0	0	AT4G34065.1
#AT2G40580.1	3|1281683-1282447	41-294:756-1	4.9e-74	1	0	0	0	AT3G04715.1
#AT1G43722.1	3|11629521-11630433	9-323:1-913	3.6e-114	3	0	1	0	AT3G29773.1
#AT3G30820.1	3|12701221-12701334	368-405:1-114	1.1e-16	0	0	0	0	-
#AT4G34100.2	4|16335293-16335691	973-1107:1-374	1e-51	1	0	2	0	AT4G34103.1
#AT1G73430.1	1|12849813-12850202	706-784:1-390	1.5e-21	1	0	0	0	-
#AT2G28450.2	5|15343279-15343600	84-192:1-322	5.6e-31	2	0	1	0	-
#AT1G60170.1	3|22403464-22404861	1-475:1398-1	1e-206	1	0	0	0	AT3G60610.1
#AT1G17770.1	2|2256734-2256937	165-232:1-204	7e-16	0	0	0	0	-
#AT3G45560.1	4|5901782-5901961	444-503:180-1	3.2e-37	0	0	0	0	-
#AT1G34355.1	1|15763605-15764054	1-104:1-313	4.6e-53	1	0	1	0	-
#AT2G16430.1	4|5124360-5125168	48-267:1-809	3.3e-42	3	0	1	0	AT4G08136.1
#AT4G05632.1	2|1944586-1944759	13-70:1-174	5.4e-26	1	0	0	0	-
#AT4G20690.1	4|11206589-11206738	67-116:150-1	4.7e-27	0	0	0	0	-
#AT4G15390.1	4|8787793-8788058	359-446:266-1	6.4e-48	1	0	1	0	-
#AT3G28540.2	5|19589743-19590219	1-168:1-477	8.8e-52	0	0	4	0	-
#AT1G52857.1	3|5260920-5261018	16-48:1-99	5e-19	0	0	0	0	-
#AT3G58880.1	3|21767137-21767409	362-454:273-1	1.2e-44	0	0	0	0	-
#AT2G05350.1	2|4275441-4275620	35-95:180-1	5.2e-17	0	0	0	0	-
#AT1G40104.1	1|15280152-15280295	274-321:144-1	2.7e-15	2	0	0	0	-
#AT5G39740.1	5|16053703-16054098	193-293:396-1	1.5e-42	0	0	0	0	AT5G40130.1
#AT1G61310.1	1|22611101-22611376	684-776:276-1	1.6e-19	3	0	0	0	-
#AT1G56385.1	3|21425479-21425923	1-152:1-445	4.5e-58	3	0	1	0	AT3G57854.1
#AT2G05350.1	2|8198605-8198718	95-131:1-114	8e-24	0	0	0	0	-
#AT4G32100.1	4|15514996-15515121	72-113:126-1	6.9e-25	1	0	0	0	-
#AT2G04040.1	2|6273315-6274049	286-476:735-1	2.8e-76	1	0	0	0	AT2G14661.1
#AT3G11310.1	2|2160407-2160770	407-531:1-364	2.6e-59	0	0	0	0	-
#AT1G61990.1	1|22947826-22947951	345-386:126-1	1.3e-17	1	0	0	0	-
#AT1G31150.1	3|13499563-13499676	71-108:1-114	2e-17	0	0	0	0	-
#AT5G52547.1	2|13173384-13173476	76-106:1-93	1.1e-16	0	0	0	0	-
#AT3G30222.1	3|13145029-13145235	12-79:1-207	5.7e-18	5	0	0	0	-
#AT3G43150.1	4|3342418-3342591	137-194:174-1	4.6e-36	0	0	0	0	-
#AT4G34900.1	2|19684142-19684339	801-865:187-1	7.5e-27	0	0	1	0	-
#AT2G04370.1	2|1896063-1896233	25-78:19-171	1.5e-26	0	0	0	0	-
#AT1G03970.1	3|16587515-16587727	26-88:213-1	2.9e-28	0	0	0	0	-
#AT3G44050.1	3|15818738-15819997	1-254:1-1260	4.6e-69	0	0	0	1	-
#AT2G17690.1	1|21436811-21436945	377-421:1-135	9.9e-23	0	0	0	0	-
#AT3G48030.1	4|5211088-5211264	96-156:177-1	1.6e-17	0	0	2	0	-
#AT1G66235.1	1|13728578-13729561	1-264:984-1	1.9e-40	1	0	2	0	AT1G36441.1
#AT2G16810.1	2|7292058-7292465	37-173:1-408	1.3e-48	0	0	0	0	AT2G16830.1
#AT1G47830.1	5|17020883-17021032	59-110:1-150	3.2e-24	2	0	0	0	AT5G42568.1
#AT4G15396.1	3|11919650-11919856	1-69:207-1	6.9e-41	0	0	0	0	-
#AT5G62350.1	5|14588950-14589039	36-65:1-90	1.6e-18	0	0	0	0	-
#AT5G38100.2	5|15204880-15205026	139-180:1-129	4.5e-21	0	0	2	0	-
#AT3G50210.2	3|18608301-18608608	173-250:308-1	1.6e-31	0	0	0	0	-
#AT2G06845.1	2|2762749-2762889	268-314:1-141	1e-18	2	0	0	0	-
#AT1G34460.1	5|9819910-9820059	3-52:150-1	4.4e-17	3	0	0	0	-
#AT5G47770.1	3|10712024-10712131	344-384:108-1	3.2e-15	0	0	0	0	-
#AT5G65005.1	4|2600-2809	36-105:1-210	4.5e-32	0	0	0	0	-
#AT5G58000.1	2|4857848-4858186	292-371:339-1	2.7e-39	1	0	0	0	AT2G12050.1
#AT5G42430.1	1|18154036-18154406	1-119:1-371	1.4e-37	0	0	0	0	AT1G49060.1
#AT1G37000.1	3|12093642-12093869	132-203:228-1	2.1e-16	1	0	0	0	-
#AT1G14670.1	1|24571086-24571387	478-580:296-1	3.7e-31	3	0	2	0	-
#AT4G00893.1	4|7334957-7335410	239-388:1-454	1.6e-71	3	0	1	0	-
#AT4G10200.1	2|3926730-3927564	458-724:1-835	7.7e-44	3	0	2	0	-
#AT3G32330.1	2|10640709-10641779	1-327:1-1071	7.3e-129	1	0	0	0	AT2G25020.1
#AT5G51570.1	2|2583905-2584171	82-136:1-266	2.3e-15	2	0	1	0	-
#AT2G44030.1	2|18708612-18709063	222-375:452-4	4e-57	1	0	1	0	-
#AT3G05570.1	3|1793750-1793989	45-90:1-240	1.2e-21	1	0	0	0	-
#AT2G37530.1	3|16043759-16043848	62-91:90-1	1.5e-16	0	0	0	0	-
#AT3G61028.2	5|3250758-3250862	179-213:105-1	4e-19	0	0	0	0	-
#AT3G31950.1	3|12950113-12951402	1-368:1-1290	8.4e-88	0	0	0	0	-
#AT4G10020.1	1|12232906-12233097	1-53:192-34	4.8e-21	0	0	0	0	-
#AT1G45191.2	5|5425694-5425888	447-511:195-1	3.5e-37	0	0	0	0	-
#AT3G29450.1	2|2600403-2600522	1-40:120-1	6e-25	1	0	0	0	-
#AT3G56530.1	4|7922454-7922657	225-319:1-204	3e-16	1	0	0	0	AT4G13611.1
#AT4G11770.1	4|10811527-10811776	21-106:250-1	1.6e-21	0	0	0	1	-
#AT2G24860.1	2|10589548-10589754	1-69:207-1	1.4e-38	0	0	0	0	-
#AT1G43624.1	5|12810908-12811006	1-33:1-99	7.2e-17	2	0	0	0	-
#AT3G25080.1	2|8334226-8334411	104-166:1-186	4.7e-15	0	0	0	0	AT2G19200.1
#AT2G19960.1	3|9706630-9706734	94-127:102-1	7.3e-17	1	0	0	0	-
#AT3G12000.1	1|17409561-17410115	90-237:1-421	7.2e-61	0	0	2	0	-
#AT5G11540.1	5|19885381-19885527	1-48:1-144	3.9e-29	0	0	0	0	-
#AT2G16220.1	2|7026150-7026329	1-60:180-1	1.6e-31	0	0	0	0	-
#AT4G19800.1	4|10733687-10733863	314-368:177-1	8.8e-18	1	0	0	0	-
#AT5G23960.1	3|18199005-18199325	452-542:4-291	1.2e-27	2	1	1	0	-
#AT5G02660.1	5|595405-595596	447-509:7-186	2.4e-17	2	0	0	0	-
#AT3G55740.1	1|15720206-15720613	31-137:396-1	1.4e-50	1	0	0	0	AT1G42090.1
#AT3G29020.2	5|15893434-15893667	220-304:234-1	3.2e-23	0	0	0	0	-
#AT3G59000.1	5|15368197-15368865	37-252:1-669	2.2e-66	0	0	2	0	AT5G38393.1
#AT3G60630.1	3|17928819-17928935	6-44:117-1	2.4e-19	1	0	0	0	-
#AT1G35150.1	2|6975714-6976013	97-196:1-300	7.2e-39	1	0	0	0	-
#AT1G11580.1	5|10273791-10273904	520-557:114-1	5.4e-21	0	0	0	0	-
#AT5G01080.1	4|7848347-7848721	33-183:375-1	1.2e-23	0	0	0	0	-
#AT2G07701.1	2|3506000-3506317	1-106:1-318	1.9e-68	0	0	0	0	AT2G07666.1
#AT5G43690.1	1|23195359-23195718	210-331:1-360	1.6e-37	1	0	2	0	AT1G62650.1
#AT5G25920.1	3|14778324-14779088	25-243:765-4	4.8e-78	0	0	0	0	-
#AT3G44090.1	3|14841470-14841823	140-278:1-354	3.9e-17	1	0	0	0	AT3G42724.1
#AT1G51480.1	1|17495608-17495880	851-941:273-1	5e-56	1	0	0	0	-
#AT3G32050.1	4|4907373-4907627	34-118:255-1	1.1e-58	0	0	0	0	-
#AT5G27606.1	3|13532091-13532467	1-96:1-377	5.5e-23	0	0	1	0	-
#AT1G64295.1	2|4211907-4212656	95-356:1-750	3.2e-95	3	0	0	0	-
#AT5G59980.2	4|563065-563322	172-225:1-258	7.2e-13	0	0	0	0	-
#AT1G54070.1	3|4709859-4710059	1-87:201-13	4.4e-16	0	0	0	0	-
#AT2G23550.2	2|10040927-10041031	51-84:105-4	3e-16	0	0	0	0	-
#AT2G11010.1	5|12984778-12985336	526-689:1-559	5.2e-40	0	0	1	1	AT5G34832.1
#AT3G13437.1	1|24688918-24689214	1-65:1-291	8.3e-14	0	0	0	0	-
#AT3G31350.1	5|11684100-11684255	42-93:1-156	8.3e-15	0	0	0	0	-
#AT5G06620.1	2|10624507-10624773	263-325:267-1	9.9e-24	0	0	0	0	-
#AT5G09270.1	5|25591588-25591722	43-84:6-135	7.6e-23	0	0	1	0	AT5G63941.1
#AT3G43890.1	1|25995214-25995318	1-35:105-1	5.8e-18	0	0	0	0	-
#AT2G13430.1	5|7327996-7328124	18-60:129-1	6.3e-18	1	0	0	0	-
#AT5G02360.1	2|5829389-5829484	206-237:1-96	5.7e-23	0	0	0	0	-
#AT3G29765.1	2|6054836-6055012	240-299:1-177	2.2e-32	0	0	0	0	-
#AT5G66910.1	4|5221184-5221381	11-76:1-198	3.1e-22	0	0	0	0	-
#AT5G37730.1	5|14987709-14988264	10-135:556-1	6.6e-41	0	0	0	0	AT5G37732.1
#AT5G38280.1	5|15291826-15292227	18-104:255-1	2.1e-41	0	0	0	0	AT5G38275.1
#AT1G34910.1	1|12777704-12778201	1-132:1-498	1.2e-60	1	0	0	0	-
#AT1G19540.1	1|6772870-6773257	215-310:1-388	3.9e-28	1	0	0	0	-
#AT5G65000.1	3|17576835-17577047	228-271:213-1	1.6e-13	1	0	0	0	-
#AT1G74310.1	4|592061-592243	1-61:183-1	2.4e-36	0	0	0	0	-
#AT3G48640.1	3|18020618-18020872	31-153:255-4	2.1e-23	0	0	0	0	-
#AT2G14540.1	1|23757454-23757693	187-266:240-1	2.4e-33	1	0	0	0	AT1G64035.1
#AT2G24340.1	2|10409359-10410051	28-252:1-693	3e-70	3	0	2	0	-
#AT3G17400.1	3|6495652-6495900	4-85:249-1	7.8e-31	1	0	0	0	-
#AT3G16580.1	5|19940514-19940666	311-359:153-8	7.9e-25	1	0	1	0	-
#AT2G47790.1	4|4129427-4129525	5-37:99-1	3.9e-18	0	0	0	0	-
#AT1G54220.2	3|15936400-15936495	486-517:96-1	1.1e-21	0	0	0	0	-
#AT5G63650.1	4|6914367-6914471	66-99:1-102	5.4e-21	0	0	0	0	-
#AT2G02061.1	3|10393079-10393240	120-166:162-1	6.3e-15	0	1	0	0	-
#AT2G27920.3	5|24023359-24023762	127-199:404-10	3.9e-24	0	0	0	0	AT5G59630.1
#AT3G29765.1	3|11883626-11883727	500-533:1-102	6.5e-20	0	0	0	0	-
#AT4G03050.1	4|1340375-1340692	204-287:318-1	2.2e-23	0	0	2	0	-
#AT1G44050.1	5|15089798-15089956	1-53:1-159	8.5e-27	0	0	0	0	-
#AT2G45380.1	4|16058736-16058876	1-47:1-141	2.7e-24	0	0	2	0	-
#AT1G61310.1	1|22561369-22561858	615-766:1-484	5.7e-25	1	1	0	1	-
#AT1G75470.1	2|2365962-2366144	200-260:183-1	2.9e-35	0	0	0	0	-
#AT5G15240.1	1|18275069-18276287	40-419:1219-1	6.3e-37	0	0	1	1	AT1G49370.1
#AT1G65820.3	5|14709224-14709403	72-130:1-176	7.8e-32	0	0	1	0	-
#AT5G10336.1	4|11111042-11111230	1-31:1-93	9.2e-24	0	0	0	0	-
#AT2G44930.1	2|18528687-18528893	444-504:207-1	5.9e-18	1	0	0	0	-
#AT1G80740.1	1|9126342-9126509	718-775:1-168	6.2e-20	1	0	0	0	-
#AT3G22030.1	3|7770263-7770352	224-253:1-90	5.4e-18	0	0	0	0	-
#AT2G23440.1	5|26683460-26683615	22-78:1-156	3.5e-14	0	0	0	0	-
#AT2G05620.1	2|2070850-2070960	72-106:108-4	3.8e-20	2	0	0	0	-
#AT2G16890.2	2|7321301-7321944	309-478:1-644	1.5e-64	0	0	1	0	AT2G16895.1
#AT3G31910.1	3|12908016-12909614	1-383:1599-13	3.5e-120	0	0	0	0	-
#AT1G60720.1	5|5593445-5593783	176-288:1-339	1.8e-45	4	0	0	0	-
#AT4G17970.1	4|9791812-9792118	139-237:307-1	1.5e-48	0	0	1	1	-
#AT4G23130.1	4|12134306-12134422	452-491:117-1	3e-15	0	0	0	0	-
#AT3G13990.2	1|20230268-20230516	746-830:20-249	8.4e-20	0	0	1	0	-
#AT1G35030.1	1|12799181-12799324	168-215:1-144	7.8e-33	1	0	0	0	-
#AT3G03380.1	3|16431123-16431317	885-949:1-195	3.1e-37	0	0	0	0	-
#AT5G40430.1	2|10748468-10748557	1-30:90-1	1.3e-15	0	0	0	0	-
#AT3G28223.1	2|19075348-19075996	206-373:206-649	2.1e-21	0	0	0	0	-
#AT4G13992.1	1|6721450-6722877	1-475:1-1428	7.3e-168	0	0	0	0	AT1G19420.1
#AT5G28850.1	5|10924675-10925080	51-139:4-403	8.6e-19	0	0	0	0	-
#AT5G54060.1	5|21927942-21928498	99-300:557-1	4.9e-38	6	0	3	0	-
#AT3G58940.1	3|21781005-21783213	1-618:2209-1	1.6e-136	0	0	0	2	-
#AT5G15380.1	1|8011949-8012089	444-491:1-141	1.8e-14	2	0	0	0	-
#AT4G10613.1	1|30068235-30068378	97-141:135-1	5.4e-18	1	0	0	0	-
#AT2G05600.1	2|483830-484129	137-237:1-300	5.3e-43	1	0	0	0	-
#AT5G49310.1	5|19986786-19987483	320-493:698-1	1.3e-29	2	0	0	0	AT5G49301.1
#AT2G37035.1	5|12259294-12259410	302-338:117-1	2.1e-17	0	0	0	0	-
#AT1G50080.1	1|21974304-21974480	28-75:16-159	3.7e-22	0	0	0	0	-
#AT3G30320.1	2|4227990-4228480	219-346:1-491	6.3e-32	0	0	2	0	-
#AT4G10200.1	3|14738549-14738725	117-175:1-177	7e-24	2	0	0	0	-
#AT1G09200.1	2|10147811-10147909	88-120:1-99	1.6e-17	0	0	0	0	-
#AT5G32590.1	5|11068138-11070726	17-735:1-2589	1.2e-53	3	0	4	0	AT5G29030.1
#AT3G32036.1	3|13226370-13226480	1-37:111-1	3.5e-19	1	0	0	0	-
#AT4G08740.1	1|11454892-11455082	3-65:191-1	2.1e-17	2	0	1	0	-
#AT1G42080.1	3|13017170-13017502	41-151:333-1	2.1e-64	0	0	0	0	-
#AT1G02850.3	2|4856731-4857003	351-407:273-1	2.7e-24	0	0	0	0	-
#AT1G43970.1	1|16693440-16694025	1-171:586-4	5.8e-79	0	0	0	0	-
#AT2G05752.1	1|16720488-16720721	1-64:1-234	7.6e-09	0	1	0	0	-
#AT1G04625.1	5|15841096-15841317	154-227:222-1	3.3e-29	0	0	0	0	-
#AT4G19900.1	3|16238766-16239020	303-387:1-255	4.9e-29	6	0	2	0	-
#AT1G27860.1	1|11132471-11132602	62-103:132-1	2.3e-13	0	0	0	0	-
#AT4G00416.1	2|8963110-8963988	6-142:1-412	9.4e-64	2	0	1	0	AT2G20818.1
#AT4G00416.1	2|8963110-8963988	33-139:879-561	2.5e-45	2	0	1	0	AT2G20818.1
#AT3G23910.1	3|10889706-10889834	216-256:129-1	9.9e-17	1	1	0	0	-
#AT4G35120.1	4|16718823-16719161	1-109:1-339	4.1e-19	3	0	0	0	-
#AT2G35280.1	3|12631955-12632387	5-148:4-433	1.5e-62	1	0	2	0	-
#AT4G25920.1	4|13167634-13167777	336-383:1-144	5.7e-30	0	0	0	0	-
#AT2G15390.1	2|6694632-6694784	438-489:153-1	8.4e-27	1	0	0	0	-
#AT3G03620.1	2|566546-566653	299-320:69-1	2.5e-12	1	0	0	0	-
#AT3G46400.1	3|17051772-17051954	27-88:1-183	1.7e-33	0	0	0	0	-
#AT2G40700.1	2|16029683-16029951	513-601:266-16	2.4e-37	0	0	0	1	-
#AT5G37470.1	4|5982024-5982209	568-629:186-1	1.1e-37	0	0	0	0	-
#AT3G26855.1	3|12820887-12821039	16-66:1-153	3e-15	0	0	0	0	-
#AT2G22940.1	2|5534100-5534282	2-62:183-1	5.3e-17	0	0	0	0	-
#AT1G30620.2	2|14706282-14706602	21-100:321-1	2.1e-21	0	0	0	0	-
#AT2G36710.1	2|15399919-15400313	85-188:1-395	6.8e-25	0	0	0	0	-
#AT4G03566.1	1|8732828-8733049	75-148:1-222	4e-23	1	0	0	0	-
#AT1G50180.1	1|18601439-18602355	344-413:1-210	3.6e-48	0	0	0	0	-
#AT5G41660.1	4|15698812-15698952	316-362:141-1	8.9e-16	0	0	0	0	-
#AT2G13720.1	5|8181669-8181773	3-37:1-105	5.1e-16	0	0	0	0	-
#AT3G43870.1	3|15170049-15170312	100-187:264-1	4.7e-46	2	0	0	0	-
#AT1G31990.1	3|16112740-16113264	149-314:1-488	3e-46	4	0	2	1	AT3G44516.1
#AT5G30341.1	3|13555637-13555921	1-85:285-1	6.7e-25	3	0	0	0	-
#AT1G73670.1	3|13482468-13482578	18-52:111-1	9e-14	0	0	0	0	-
#AT5G56130.1	5|10905512-10905640	234-261:84-1	5.1e-17	0	0	0	0	-
#AT1G10980.1	1|3861162-3861446	296-396:1-285	1.1e-31	1	0	0	0	-
#AT3G57780.1	3|21003412-21003816	527-671:1-405	1.2e-21	2	0	1	1	-
#AT3G32030.1	3|12784203-12786389	80-604:2187-1	6.2e-73	3	0	0	1	AT3G31425.1
#AT3G61250.1	3|22405632-22405829	195-261:198-1	1.3e-33	0	0	0	0	AT3G60613.1
#AT3G14460.1	4|7128828-7129115	406-532:1-288	6.5e-28	1	0	3	0	-
#AT2G36490.1	1|24956695-24956964	1243-1306:1-270	5.1e-11	1	0	0	0	-
#AT5G43185.1	5|17339179-17339304	42-82:1-123	7.5e-30	1	0	0	0	-
#AT3G14320.1	3|4779298-4779516	68-139:219-1	5.7e-29	1	0	0	0	-
#AT2G13430.1	4|12829426-12829560	18-60:135-7	1.3e-15	1	0	0	0	-
#AT4G24810.3	3|23157396-23157515	51-104:1-120	1e-12	2	0	0	0	-
#AT2G25370.1	4|6687152-6687292	80-126:141-1	3.9e-27	0	0	0	0	-
#AT2G25370.1	4|6687152-6687292	51-99:8-139	9.7e-12	2	0	0	0	-
#AT1G09080.2	2|16176339-16176564	281-355:1-226	1.2e-26	0	0	1	0	-
#AT1G60500.1	1|22302507-22304087	143-668:1581-1	1.5e-214	1	0	0	0	AT1G60540.1
#AT2G07835.1	2|3386150-3386266	1-24:117-46	2e-16	0	0	0	0	-
#AT3G29765.1	4|6106610-6106747	491-536:1-138	8.3e-31	0	0	0	0	-
#AT1G47620.1	1|17516283-17517850	1-520:1568-1	0	0	0	1	0	AT1G47630.1
#AT3G02290.1	1|18448347-18448445	8-40:1-99	3.2e-23	1	0	0	0	-
#AT5G53230.1	5|22673975-22674150	1-61:176-4	3e-16	1	0	1	0	-
#AT1G43624.1	5|12811655-12811753	1-33:1-99	5.8e-16	2	0	0	0	-
#AT1G03200.1	1|889728-889850	1-39:123-7	2e-22	0	0	0	0	-
#AT3G44713.1	2|4791238-4791432	212-273:192-1	6.8e-28	0	0	0	0	AT2G11870.1
#AT5G51000.1	3|8984156-8984632	12-171:459-1	2.1e-36	1	0	0	0	-
#AT3G32330.1	3|12881204-12881997	47-285:1-794	5.2e-33	4	0	2	0	-
#AT4G08874.1	5|9655239-9655400	56-108:4-162	2.6e-17	3	0	0	0	-
#AT4G21740.1	4|5779790-5779984	52-117:1-195	2.7e-21	3	0	0	0	-
#AT4G10790.1	4|12509386-12509820	403-480:201-435	2e-32	0	0	1	0	-
#AT2G34880.1	2|1441556-1441711	255-306:1-156	8.6e-23	2	0	0	0	-
#AT4G09490.1	5|13064700-13065107	27-163:408-1	1.5e-38	0	0	0	0	-
#AT3G19890.1	3|6917060-6917191	91-134:132-1	6.3e-16	2	0	0	0	-
#AT1G71410.1	2|12386910-12387086	658-722:177-22	2.9e-16	1	0	0	0	-
#AT4G16950.1	4|9532166-9532402	1307-1371:237-1	5e-12	0	0	0	0	-
#AT1G79680.1	1|24282507-24283233	374-637:726-1	2.6e-81	2	0	3	0	AT1G65365.1
#AT3G31350.1	1|14461761-14461974	41-136:1-214	1.1e-09	0	0	1	0	-
#AT3G49010.5	3|17774955-17775119	99-153:165-1	2.7e-28	0	0	0	0	AT3G48130.1
#AT4G05095.1	1|16792706-16792969	51-137:1-261	8.4e-32	1	0	0	0	AT1G44150.1
#AT4G03940.1	1|3896699-3896854	240-291:1-156	5.6e-31	0	0	0	0	-
#AT5G28450.1	2|50510-50632	1-40:123-1	8.7e-22	0	0	0	0	-
#AT5G65005.1	5|4189823-4190062	175-257:4-240	1.3e-25	1	0	0	0	-
#AT3G27860.1	1|13403615-13404108	226-377:1-494	1.1e-42	1	0	2	1	-
#AT2G15220.1	2|6558409-6558726	1-106:1-318	4.1e-68	0	0	0	0	AT2G15120.1
#AT2G41290.1	2|17208767-17209390	111-303:624-1	1.9e-24	4	0	2	0	AT2G41270.1
#AT3G19760.1	3|2882495-2883764	4-408:1270-1	1.9e-142	0	0	1	0	AT3G09375.1
#AT5G06265.3	5|2225567-2225713	11-57:147-9	1.5e-27	0	0	1	0	-
#AT5G36228.1	5|8426024-8426491	80-235:1-468	1.7e-55	5	0	0	0	-
#AT2G11651.1	4|1830035-1830130	1-32:1-96	8e-23	0	0	0	0	-
#AT2G13430.1	4|7249587-7249829	18-94:1-243	5.3e-21	0	0	0	0	-
#AT1G54217.3	1|24208193-24208321	41-82:1-129	4.3e-14	0	0	0	0	-
#AT3G30385.1	3|11993964-11994308	1-115:1-345	1.1e-76	1	0	0	0	AT3G30388.1
#AT5G16100.1	5|20464244-20464408	29-83:165-1	5e-24	0	0	0	0	-
#AT1G66700.3	1|24879276-24880094	8-247:819-1	1.4e-97	0	0	4	0	AT1G66710.1
#AT4G10380.1	4|6423395-6423535	253-304:141-1	3.4e-17	0	0	0	0	-
#AT4G22220.1	4|11757519-11757650	124-167:132-1	1.4e-23	1	0	0	0	-
#AT1G31390.1	1|11241329-11241613	34-90:171-1	2.1e-24	0	0	0	0	-
#AT1G12855.1	1|4386906-4387127	310-383:219-1	1.6e-33	0	0	0	0	-
#AT1G43624.1	5|12859351-12859446	2-33:1-96	1.3e-15	2	0	0	0	-
#AT5G06265.3	5|1618902-1619045	7-53:142-4	3.9e-24	1	0	1	0	-
#AT1G36272.1	3|15292495-15292677	1-61:1-183	1.3e-43	0	0	0	0	-
#AT5G07740.1	3|13374749-13375260	88-259:512-1	5.9e-65	0	0	1	0	-
#AT5G09810.1	1|12024815-12025300	233-377:9-486	3.5e-53	2	0	2	0	AT1G33160.1
#AT1G60625.1	1|22396715-22396907	17-80:1-193	3.8e-29	0	0	1	0	AT1G60835.1
#AT5G48860.1	3|10172001-10172210	1-71:210-8	1e-22	3	0	1	0	-
#AT2G06904.1	2|821432-821533	1-34:1-102	9.4e-21	1	0	0	0	-
#AT5G18230.1	5|10239217-10239378	32-84:1-162	1.4e-23	0	0	2	0	-
#AT5G28340.1	5|10341117-10341380	5-68:264-1	1.6e-26	0	0	0	0	-
#AT5G54330.1	5|22624562-22624732	274-356:171-1	8.7e-23	0	0	0	0	-
#AT3G53410.1	3|19800361-19800651	123-217:291-1	1.3e-39	1	0	3	0	AT3G53403.1
#AT2G46960.2	3|16400967-16401435	47-188:1-469	1.5e-21	4	0	1	0	-
#AT5G46620.1	4|4668553-4668642	120-149:90-1	2.8e-21	0	0	0	0	-
#AT1G49470.1	3|6541298-6542212	1-291:1-898	1.3e-98	2	0	2	0	AT3G18955.1
#AT1G49470.1	3|6541298-6542212	22-43:185-102	1.7e-06	0	0	0	0	AT3G18955.1
#AT3G06280.1	2|15508431-15508571	155-198:1-141	3e-16	0	0	0	0	-
#AT3G48830.1	5|16098416-16099476	686-808:1061-416	5.5e-12	1	0	2	0	-
#AT5G26970.1	4|1373276-1373539	5-89:10-264	2.5e-50	0	0	0	0	-
#AT1G22240.1	1|7855529-7855630	211-244:1-102	2.8e-17	0	0	0	0	-
#AT5G03520.1	5|10424333-10424422	159-187:90-4	4.4e-15	0	0	0	0	-
#AT2G26790.1	1|4825016-4827215	46-796:2200-1	1e-131	1	0	4	0	AT1G14090.1
#AT1G50160.1	5|17040635-17040757	32-72:123-1	2.2e-19	0	0	0	0	-
#AT5G37290.1	5|14756533-14756697	128-180:7-165	2.8e-35	0	0	0	0	-
#AT3G26870.1	3|12300958-12301347	1-130:390-1	2.2e-93	0	0	0	0	AT3G30714.1
#AT5G01080.1	2|6859554-6859799	101-181:246-1	1.6e-18	1	0	0	0	-
#AT3G23955.2	2|1931293-1932717	61-444:1-1425	3.5e-52	1	0	0	0	AT2G05300.1
#AT5G27890.1	3|15266620-15266745	254-295:126-1	1.1e-26	0	0	0	0	AT3G43310.1
#AT2G25409.1	3|22846279-22846404	34-75:1-126	4.6e-29	0	0	0	0	AT3G61721.1
#AT3G18100.2	4|10695861-10695980	53-91:120-4	1.1e-17	0	0	0	0	-
#AT5G44970.1	5|18162404-18162805	44-144:59-360	1.1e-26	2	0	1	0	-
#AT4G10870.1	1|11495607-11496044	1-148:1-438	3.8e-52	0	0	0	0	-
#AT3G10900.1	3|12144671-12144790	369-408:120-1	6.6e-22	0	0	0	0	-
#AT1G50750.1	1|18838508-18838690	759-816:183-1	6.2e-18	0	0	0	0	-
#AT4G09740.1	3|15436403-15436519	440-478:1-117	8.4e-23	1	0	0	0	-
#AT1G08410.1	3|11761025-11761150	18-59:126-1	2.5e-24	0	0	0	0	-
#AT1G77520.1	4|4696492-4696608	336-374:1-117	1e-23	1	0	0	0	-
#AT3G11470.3	3|5178944-5179117	180-225:145-1	1.3e-15	0	0	1	0	-
#AT4G32375.1	4|15627810-15628040	286-362:1-231	5.3e-29	0	0	0	0	-
#AT5G40170.1	1|1446693-1447002	109-219:310-1	4.2e-28	1	0	1	0	-
#AT5G35375.1	2|5586034-5586153	17-56:119-1	1.3e-20	0	0	1	0	-
#AT2G13430.1	2|6897751-6897900	18-60:1-129	1.1e-18	0	0	0	0	AT2G15840.1
#AT5G10530.1	5|21940394-21941561	36-499:2-1168	2.9e-79	3	0	4	1	AT5G54064.1
#AT5G28450.1	5|10337727-10337849	1-40:1-123	2.5e-22	0	0	0	0	-
#AT5G18340.1	2|3782956-3783921	97-415:1-966	2.5e-137	3	0	0	0	AT2G09994.1
#AT3G22231.1	3|7847646-7847768	10-51:123-1	1.1e-18	0	0	0	0	-
#AT5G47770.1	5|19350934-19351161	140-191:10-228	1.7e-19	0	0	1	0	-
#AT4G15290.1	4|8749561-8749710	707-757:150-1	5.5e-19	0	0	2	0	-
#AT4G22660.1	4|11737890-11738273	263-396:1-384	1.1e-45	0	0	0	0	-
#AT5G41540.1	1|16759067-16759387	740-842:7-321	1.7e-22	1	0	2	0	-
#AT1G48953.1	4|3150717-3150938	23-96:1-222	2.4e-44	0	0	0	0	-
#AT1G17050.1	1|13835831-13835959	74-116:1-129	1.6e-24	0	0	0	0	-
#AT3G46610.1	5|4628705-4628830	1-43:126-1	9.9e-21	0	0	0	0	-
#AT1G34910.1	1|12781119-12781616	1-132:1-498	1.2e-60	1	0	0	0	-
#AT2G07681.1	2|3467588-3467758	338-394:171-1	1.2e-38	0	0	0	0	AT2G07731.1
#AT3G29790.1	5|13226848-13227104	65-144:257-1	2e-24	2	0	0	1	-
#AT3G17480.1	1|7527987-7528196	8-77:210-1	2.3e-24	0	0	0	0	AT1G21490.1
#AT1G44960.1	1|16999576-16999881	1-102:1-306	8.5e-69	0	0	0	0	-
#AT3G50280.1	3|18640995-18641126	398-440:4-132	9.3e-22	0	0	0	0	-
#AT2G13720.1	2|4652050-4652263	9-41:116-214	2.1e-15	0	0	0	0	-
#AT2G13720.1	2|4652050-4652263	3-37:105-1	3.9e-15	1	0	0	0	-
#AT1G34460.1	3|9665674-9665775	53-86:102-1	3.1e-16	0	0	0	0	-
#AT2G02650.1	4|885680-886080	218-348:1-401	3.8e-45	0	0	0	1	-
#AT2G25130.1	3|21131479-21131643	34-88:1-165	9.7e-22	0	0	0	0	-
#AT4G24840.1	5|1868797-1869117	393-496:1-321	2.2e-33	1	1	2	0	-
#AT1G14060.1	1|13682929-13683168	86-162:240-1	6.5e-19	0	0	0	0	-
#AT4G19830.1	4|10768870-10768986	191-229:117-1	6.7e-21	0	0	0	0	-
#AT5G03770.1	5|20630677-20630832	12-63:156-1	6e-38	0	0	0	0	-
#AT1G43722.1	1|13306624-13307547	9-316:924-1	3.9e-159	4	0	0	0	-
#AT1G60720.1	1|7529158-7529358	226-289:10-201	7.6e-29	1	0	0	0	-
#AT2G01023.1	3|14203622-14203723	6-39:102-1	5.8e-22	0	0	0	0	-
#AT5G22960.1	5|7683813-7684013	1-67:1-201	2e-42	0	0	0	0	-
#AT5G16486.1	5|13357749-13357913	144-200:1-165	3.7e-17	2	0	0	0	-
#AT4G07666.1	2|5458886-5459008	41-81:123-1	1.2e-16	0	0	0	0	-
#AT3G42870.1	1|16496080-16496244	258-312:1-165	2.7e-36	0	0	0	0	-
#AT4G10430.3	4|6451323-6451782	187-282:460-1	3e-19	1	0	1	0	AT4G10414.1
#AT4G18690.1	4|10279952-10280134	210-271:1-183	5.6e-25	2	0	0	0	-
#AT1G62600.1	1|23494506-23494664	339-394:1-159	7.3e-18	1	0	0	0	-
#AT3G49980.1	3|18531895-18532314	149-264:352-1	1.1e-35	2	1	3	0	-
#AT2G09388.1	2|3707505-3707663	1-53:1-159	1.3e-32	1	0	0	0	-
#AT5G40170.1	4|6458404-6459079	303-532:676-1	1.3e-85	4	0	1	0	-
#AT4G19240.1	3|15230252-15230566	127-231:315-1	2e-43	1	0	0	0	-
#AT1G10240.1	1|3363164-3363274	338-374:111-1	8.1e-25	1	0	0	0	-
#AT2G21600.1	2|7065804-7066190	1-126:387-1	2.7e-53	1	0	0	0	AT2G16310.1
#AT3G62470.1	3|23131670-23131966	401-499:1-297	8.9e-59	0	0	0	0	AT3G62529.1
#AT2G44400.1	2|18324980-18325321	1-109:1-312	1.5e-56	0	0	0	0	AT2G44383.1
#AT4G14140.1	4|8110098-8110310	385-461:213-1	4.8e-32	1	0	0	0	-
#AT3G14210.1	1|6233512-6233703	193-253:1-183	6.1e-31	0	0	2	0	AT1G18120.1
#AT3G60960.1	3|22977677-22977847	36-92:1-171	7e-21	0	0	0	0	-
#AT3G21120.1	3|7418728-7418917	4-72:1-190	3.3e-21	2	0	1	0	-
#AT4G23340.2	4|12205480-12205857	29-154:378-1	8.6e-80	1	0	0	0	AT4G23364.1
#AT1G35030.1	1|12805919-12806065	168-216:1-147	2.5e-37	1	0	0	0	-
#AT4G29090.1	4|14051619-14051844	502-575:226-1	5.8e-21	1	0	1	0	-
#AT5G60120.1	3|21132515-21132803	380-480:1-289	8.3e-43	1	0	1	0	-
#AT3G48230.1	3|20032420-20032515	135-166:96-1	1.8e-09	1	0	0	0	-
#AT1G56680.1	1|21252885-21253102	56-146:218-1	5.7e-14	0	0	1	0	-
#AT1G14410.1	4|3648527-3648688	17-66:17-162	7.5e-15	0	0	1	0	-
#AT1G30380.1	2|14600252-14600392	68-113:2-141	1.2e-17	1	0	1	0	-
#AT2G07280.1	5|14077215-14078053	11-242:1-839	1.9e-91	0	0	0	1	AT5G35932.1
#AT3G52320.1	1|8162164-8162358	64-130:1-195	6.2e-17	1	0	0	0	-
#AT3G46410.1	3|17064318-17064924	120-264:1-607	1.7e-57	0	0	0	1	AT3G46384.1
#AT1G43624.1	5|12815135-12815233	1-33:1-99	1.7e-15	2	0	0	0	-
#AT3G56530.1	3|10075886-10076179	105-200:1-294	3.4e-31	0	0	2	0	-
#AT1G42080.1	1|15702352-15702695	37-151:344-1	5.6e-71	0	0	1	0	-
#AT2G33200.1	1|18434625-18434759	171-216:135-1	6.9e-14	1	0	0	0	-
#AT5G48050.1	1|28743122-28743238	15-53:1-117	1.5e-15	1	0	0	0	-
#AT2G06845.1	2|2949545-2949910	191-314:366-1	6.4e-40	1	0	0	0	-
#AT1G60720.1	2|5513738-5513917	230-289:180-1	2e-23	0	0	0	0	-
#AT1G21630.1	5|17222642-17222857	181-252:216-1	8.6e-18	2	0	0	0	-
#AT5G29050.1	3|15144623-15145063	15-162:1-441	3.4e-69	1	0	0	0	-
#AT4G25225.1	4|70246-70404	1-53:1-159	1.8e-27	0	0	0	0	-
#AT1G57850.1	4|10791723-10791938	82-138:213-43	7.5e-15	1	0	0	0	AT4G19902.1
#AT3G32036.1	3|13181970-13182065	6-37:96-1	2.9e-16	1	0	0	0	-
#AT1G19260.1	1|16064649-16065351	533-769:701-1	6.8e-74	1	0	7	0	-
#AT3G03730.1	3|863472-863882	5-143:1-411	3.2e-61	0	0	0	0	-
#AT3G06985.1	3|2208716-2208844	24-66:1-129	1.4e-34	0	0	0	0	AT3G06995.1
#AT2G45290.1	4|40948-41211	627-713:261-1	7.9e-42	1	0	0	0	AT4G00114.1
#AT2G19990.1	3|18832772-18832996	25-112:225-1	9.1e-19	0	0	0	0	-
#AT5G35688.1	2|6112183-6112323	4-50:1-141	3.1e-31	0	0	0	0	-
#AT5G48320.1	4|8603270-8603422	926-976:153-1	2.7e-31	0	0	0	0	-
#AT1G66520.1	3|12670854-12670958	159-193:105-1	1.4e-20	0	0	0	0	AT3G31005.1
#AT3G31950.1	5|11147978-11148193	1-72:216-1	3.4e-37	0	0	0	0	-
#AT5G02360.1	2|5817076-5817207	159-202:1-132	4.3e-27	0	0	0	0	-
#AT1G17630.1	1|16457845-16458309	1-155:1-465	2.1e-77	3	0	0	0	-
#AT2G44925.1	1|12742916-12743011	40-65:81-1	1.6e-19	0	0	0	0	-
#AT1G43722.1	5|10690070-10690732	71-302:1-660	1e-74	2	0	2	0	AT5G28667.1
#AT1G48325.1	3|6011646-6011855	9-80:1-210	6.2e-26	0	0	0	0	-
#AT2G37720.1	3|3183075-3183182	137-172:1-108	2.8e-19	0	0	0	0	AT3G10282.1
#AT1G24440.1	4|4693192-4693592	55-169:1-401	1.4e-41	2	0	0	1	AT4G07869.1
#AT4G19240.1	1|15633070-15634095	3-332:1-1026	8.9e-59	3	0	0	0	-
#AT3G59455.1	5|15830988-15831271	1-96:284-1	5.1e-54	0	0	1	0	AT5G39532.1
#AT2G04880.2	5|13909502-13909936	303-449:1-435	2e-30	2	0	0	0	-
#AT3G16560.1	3|19012368-19012469	452-485:102-1	1.2e-20	0	0	0	0	-
#AT2G36840.1	5|7886112-7886519	2-100:408-1	5.1e-29	2	1	0	0	-
#AT1G36950.1	4|29393-29668	118-189:276-61	3.4e-46	0	0	0	0	-
#AT1G65430.1	1|24300463-24300672	499-566:210-1	8e-31	2	0	0	0	-
#AT3G43890.1	1|25993352-25993657	560-661:306-1	1.4e-52	0	0	0	0	-
#AT1G60500.1	1|21619942-21620046	392-427:1-105	2.8e-16	0	0	0	0	-
#AT1G60720.1	5|10462118-10462237	115-153:117-1	3e-18	1	0	0	0	-
#AT1G06590.1	4|11125095-11125322	130-207:228-1	1.4e-18	1	0	0	0	-
#AT1G13080.1	1|4455477-4457098	1-502:1-1622	1.3e-103	0	0	1	0	AT1G13070.1
#AT3G29680.1	3|11554641-11555972	1-439:1332-31	9.5e-171	1	0	2	0	AT3G29725.1
#AT2G36700.1	2|5661285-5661575	251-333:291-1	1.9e-19	3	1	0	0	-
#AT1G12490.1	1|4931138-4931263	168-213:1-126	2.8e-14	0	0	0	0	-
#AT2G18930.1	2|8199735-8199851	1-39:117-1	6.2e-29	0	0	0	0	-
#AT2G36710.1	5|10172934-10173172	259-337:1-239	1.6e-26	1	0	2	0	-
#AT1G67130.1	4|6307665-6307832	39-94:1-168	2.6e-19	0	0	0	0	-
#AT3G29680.1	3|16851107-16851349	1-81:1-243	4.4e-33	2	0	0	0	-
#AT3G27330.1	3|10112306-10112488	839-904:183-1	2.3e-19	0	0	0	0	-
#AT5G18090.1	2|10134822-10135393	52-300:1-572	1.1e-39	9	0	1	0	AT2G23808.1
#AT2G43120.1	3|21901367-21901465	280-312:1-99	2e-15	0	0	0	0	-
#AT3G24255.1	1|6127776-6128301	235-375:526-1	3.2e-38	1	0	1	1	-
#AT5G07090.2	5|14653086-14653842	169-244:757-536	2.8e-35	0	0	2	0	AT5G37072.1
#AT3G32330.1	2|10635239-10636144	11-282:1-906	1.5e-29	6	0	2	0	AT2G25015.1
#AT2G42080.1	2|17552789-17552881	3-33:93-1	2.7e-18	0	0	0	0	-
#AT5G36228.1	4|3667873-3668721	2-281:849-1	1.7e-124	3	0	5	0	AT4G06600.1
#AT2G44870.1	1|24183700-24183834	201-248:1-135	1.6e-27	0	0	0	0	-
#AT5G24480.1	3|14143804-14144402	82-230:599-1	2.1e-27	0	0	0	0	-
#AT1G12290.2	2|12216507-12216888	668-834:1-382	1.3e-15	4	0	1	0	-
#AT5G51250.1	1|9475590-9475832	140-222:1-243	8.9e-32	1	0	0	0	-
#AT5G01640.1	4|1559-1693	24-66:135-7	2.1e-20	0	0	0	0	-
#AT4G09490.1	2|6439616-6439711	132-163:1-96	8.6e-12	0	0	0	0	-
#AT1G50080.1	3|9611473-9611658	20-79:186-1	8.8e-17	0	0	0	0	-
#AT3G23960.1	1|8363878-8364114	91-176:1-237	5.8e-20	0	0	0	0	-
#AT1G34070.1	1|6947450-6947611	136-192:162-1	2.2e-25	0	0	0	0	-
#AT1G29180.1	1|16715974-16716108	398-441:135-4	1.3e-22	0	0	0	0	-
#AT4G19810.1	4|10754182-10754376	44-108:195-1	3.2e-27	0	0	0	0	-
#AT3G32330.1	3|12876695-12877755	1-324:1-1061	1.6e-126	1	0	0	0	-
#AT1G67390.1	3|15343037-15343315	19-111:279-1	4.1e-29	0	0	0	0	-
#AT1G30240.2	1|18219596-18220017	396-501:422-4	1.3e-16	2	0	1	0	-
#AT4G00250.1	3|11747493-11747768	29-135:276-1	1.1e-13	0	0	0	0	AT3G30110.1
#AT2G15025.1	2|6520610-6520885	88-182:276-1	4e-18	0	0	0	0	-
#AT1G11270.3	1|11473173-11473334	27-81:1-162	1.9e-22	0	0	0	0	-
#AT4G08630.1	1|27703586-27703756	348-403:171-1	7.7e-16	0	0	1	0	-
#AT5G39493.1	5|13603360-13603512	6-56:1-153	2.8e-21	0	0	0	0	-
#AT2G07505.1	3|14593607-14593795	1-39:189-73	2.3e-15	0	0	0	0	-
#AT3G21390.1	1|12501858-12501971	227-264:1-114	1.6e-17	0	0	0	0	-
#AT3G49520.1	5|8790301-8790558	16-103:258-1	2.8e-24	1	0	0	0	-
#AT2G22520.2	1|11662570-11662875	4-148:1-306	3.5e-21	0	0	0	0	-
#AT4G04580.1	4|2266674-2266790	1-39:117-1	4.1e-17	0	0	0	0	-
#AT3G42786.1	1|21832945-21833193	123-203:1-246	2.6e-33	0	0	0	0	-
#AT2G06500.1	1|14333130-14333431	373-463:262-1	3.2e-27	3	0	2	0	-
#AT4G13920.1	4|8040361-8041317	580-891:1-957	1.1e-175	0	0	0	0	AT4G13900.1
#AT1G33860.1	1|12376822-12377202	1-104:381-1	5e-28	2	2	2	0	-
#AT5G60860.1	5|18665954-18666175	1-75:222-1	3.8e-30	1	0	0	0	-
#AT1G29590.1	1|10330376-10330513	1-45:1-138	7.4e-19	2	0	0	0	-
#AT2G34020.1	2|14370653-14370829	552-610:177-1	3e-38	0	0	0	0	-
#AT5G26260.1	5|9221049-9221658	213-350:1-610	4.3e-17	2	0	2	2	AT5G26286.1
#AT3G27590.1	5|21936488-21936583	87-118:96-1	3.5e-21	0	0	0	0	-
#AT1G34355.1	1|16459430-16459879	1-104:450-138	3.7e-54	1	0	1	0	-
#AT1G31500.2	1|11297973-11298152	282-346:180-1	4e-23	0	0	2	0	-
#AT1G69630.1	1|29610135-29610386	371-445:228-1	1.5e-24	0	0	0	0	-
#AT1G59171.1	1|21785990-21786287	1-75:1-298	5.4e-29	0	0	0	0	-
#AT4G34870.1	3|7572232-7572360	43-85:129-1	1e-23	0	0	0	0	AT3G21481.1
#AT4G21880.1	4|11603354-11603557	186-253:1-204	2.7e-19	0	0	0	0	-
#AT5G39471.1	5|15797743-15799715	1-535:1973-1	2.4e-142	0	0	1	0	AT5G39473.1
#AT4G07965.1	3|11088256-11088405	37-86:150-1	6.6e-14	2	0	0	0	-
#AT3G59630.1	3|22018312-22018745	378-491:431-1	2.1e-32	1	1	1	0	-
#AT4G04580.1	4|2265568-2266011	88-166:444-1	8.2e-20	0	0	0	0	-
#AT4G20690.1	1|21126107-21126202	99-130:1-96	4.3e-18	0	0	0	0	-
#AT5G24520.2	2|9057641-9057751	36-72:1-111	8.1e-18	0	0	0	0	-
#AT1G34170.1	1|12035306-12035488	383-446:1-177	9e-15	1	0	0	0	-
#AT4G37870.1	5|11020645-11020764	159-189:93-1	4.7e-18	0	0	0	0	AT5G28996.1
#AT3G30840.1	3|12577002-12577097	27-58:96-1	2.6e-20	0	0	0	0	-
#AT5G51630.3	4|9527534-9529561	224-755:2028-1	5.7e-55	1	1	4	1	-
#AT1G77815.1	2|6990166-6990414	18-100:249-1	9.8e-59	0	0	0	0	AT2G16100.1
#AT3G47150.1	3|17356729-17357025	10-109:1-297	3.5e-44	2	0	0	0	-
#AT1G34070.1	2|2920207-2920572	8-129:1-361	1.7e-46	1	0	1	0	-
#AT4G02910.1	4|1290105-1290218	17-52:110-1	5.4e-18	0	0	1	0	-
#AT3G22470.1	1|4293210-4293317	244-279:108-1	3.2e-11	0	0	0	0	-
#AT2G19210.1	4|102614-103673	500-855:1-1060	1.7e-34	2	0	1	0	AT4G00236.1
#AT2G02710.2	2|752291-753909	226-267:740-616	5.1e-26	2	0	1	0	-
#AT4G22600.1	4|11891677-11892165	58-219:1-489	8e-34	3	0	0	0	-
#AT3G59260.1	5|17579732-17579848	184-217:1-102	1.4e-17	0	0	0	0	-
#AT4G39930.2	1|21159012-21159134	1-38:1-113	3e-20	1	0	1	0	-
#AT3G26190.1	3|15943849-15943962	186-223:114-1	2.5e-16	0	0	0	0	AT3G44245.1
#AT1G03240.1	5|26289158-26289274	1-40:1-117	8.9e-16	0	0	0	0	-
#AT3G31350.1	2|5883432-5883752	21-126:321-1	6.9e-28	1	0	0	0	-
#AT1G24570.1	2|11046122-11047404	19-262:1-1274	7.3e-24	1	0	2	3	-
#AT5G60180.1	5|24203998-24204189	244-304:1-192	1e-25	0	0	0	0	-
#AT5G47300.1	1|8766051-8767168	40-416:4-1118	3e-101	1	0	1	0	AT1G24792.1
#AT2G26160.1	4|16933523-16933792	158-245:1-270	7.9e-37	1	0	0	0	AT4G35731.1
#AT3G31350.1	4|3671558-3671647	137-166:90-1	7.4e-17	1	0	0	0	-
#AT1G47915.1	1|17880912-17881046	8-52:135-2	2.2e-31	0	0	1	0	-
#AT5G62570.2	1|14142596-14142724	12-53:129-4	9.8e-20	1	0	0	0	-
#AT2G06845.1	2|6735938-6736177	194-274:240-1	1.6e-19	4	0	0	0	-
#AT3G43950.1	2|10240853-10241664	3-192:559-1	1e-53	2	0	1	0	-
#AT1G01530.1	3|12880012-12880266	24-105:1-255	5.1e-27	1	0	0	0	AT3G31903.1
#AT1G44940.2	3|10965394-10965507	44-81:114-1	4.7e-18	0	0	0	0	-
#AT3G24255.1	4|321127-321378	266-349:1-252	5.8e-29	0	0	0	0	-
#AT1G30790.1	1|7448836-7449229	238-376:1-394	3.3e-30	1	0	2	0	-
#AT1G34419.1	1|12564455-12564574	15-55:120-1	8e-28	0	0	0	0	-
#AT1G35516.1	4|2356730-2356819	25-53:90-4	9e-16	0	0	0	0	AT4G04653.1
#AT2G43865.1	2|9592151-9592393	1-101:1-243	1.1e-25	1	0	0	0	-
#AT4G15320.1	1|19290980-19291108	787-828:3-129	7.8e-27	0	0	1	0	-
#AT1G61210.1	5|24021427-24021642	346-412:216-16	3.3e-35	0	0	0	0	AT5G59630.1
#AT1G42080.1	3|12818280-12818510	47-123:1-231	4.1e-45	0	0	0	0	-
#AT3G53690.1	2|11253923-11254663	54-295:741-1	3.9e-104	0	0	0	0	AT2G26455.1
#AT5G50510.1	5|20562032-20562148	183-221:117-1	3.7e-18	1	0	0	0	-
#AT2G37690.1	2|1853178-1853321	1-51:1-144	3.6e-23	0	0	0	0	-
#AT5G27470.1	1|13601198-13601338	226-272:141-1	1.1e-29	0	0	0	0	AT1G36220.1
#AT1G24735.1	1|8757066-8757359	145-240:4-294	9.5e-60	0	0	2	0	AT1G24733.1
#AT1G11362.1	1|17708915-17709076	47-98:162-7	2e-18	0	0	0	0	-
#AT5G29050.1	1|15443653-15443946	17-112:288-1	5.9e-40	2	0	0	0	-
#AT1G50080.1	1|11812825-11813022	40-85:138-1	6.2e-19	0	0	0	0	-
#AT2G03460.1	3|18484002-18484355	126-243:1-354	6.6e-46	2	0	0	0	AT3G49832.1
#AT5G28450.1	5|10318036-10318158	1-40:123-1	6.3e-23	0	0	0	0	-
#AT5G09700.1	5|3015021-3015227	2-39:207-1	2.4e-13	0	0	0	0	-
#AT1G58270.1	4|6580591-6580895	302-380:305-1	1.4e-09	0	0	0	0	-
#AT2G25130.1	3|18520167-18520316	33-82:150-1	4e-19	0	0	0	0	-
#AT4G34070.1	5|2226391-2226824	2-133:1-431	2.6e-20	0	0	5	0	-
#AT1G57580.1	1|21319052-21319526	1-158:1-475	3.4e-90	0	0	1	0	-
#AT1G23780.1	3|2240512-2240670	327-377:159-1	2.3e-15	0	0	0	0	-
#AT5G18460.1	2|1227830-1228433	257-425:604-1	4.8e-48	0	0	0	0	AT2G03935.1
#AT5G27070.1	5|9532433-9532690	202-287:1-258	2.2e-48	0	0	0	0	-
#AT2G03570.1	5|13816269-13816466	17-74:198-1	5.2e-22	0	0	0	0	-
#AT5G22730.1	5|9973171-9973326	122-173:156-1	2.4e-16	3	0	0	0	-
#AT3G42140.1	5|13644257-13644370	1-38:114-1	2.2e-17	0	0	0	0	-
#AT2G18130.1	5|9612242-9612337	18-49:96-1	5.1e-17	1	0	0	0	-
#AT5G60560.1	3|6988708-6989070	1-119:1-360	1.6e-47	1	0	2	0	-
#AT4G13992.1	1|6718675-6719058	21-147:1-381	3.7e-60	0	0	0	0	-
#AT4G39880.1	2|18092550-18092657	106-140:1-108	1.7e-13	1	0	0	0	-
#AT1G53450.2	3|13989543-13989962	232-327:318-1	8.4e-17	0	0	1	1	-
#AT2G17040.1	5|21846677-21846787	16-52:111-1	8.4e-15	0	0	0	0	-
#AT4G17890.1	4|9950610-9950855	67-162:25-246	6.3e-27	0	0	0	0	AT4G17908.1
#AT5G18770.1	5|6263718-6263906	400-462:1-189	1.8e-28	0	0	0	0	-
#AT5G54820.1	2|7527478-7527675	1-65:1-198	8.9e-24	0	0	0	0	-
#AT1G53025.1	1|19749963-19750181	439-509:219-1	4.9e-32	0	1	0	0	-
#AT1G50220.1	1|18588019-18588228	134-203:210-1	3.3e-51	0	0	0	0	-
#AT5G13780.1	2|13909760-13909873	66-101:1-108	5.1e-20	1	0	0	0	-
#AT1G08620.1	1|23552694-23552894	147-216:198-1	1.6e-24	0	0	0	0	-
#AT1G69730.1	1|14032735-14033318	482-677:584-1	2e-63	2	0	1	0	-
#AT5G32590.1	5|12579244-12581946	11-760:2702-1	7.4e-70	0	0	3	0	AT5G33310.1
#AT5G35631.1	5|12705024-12705191	1-56:168-1	2.9e-38	0	0	0	0	-
#AT5G39280.1	5|5058365-5058535	194-249:1-171	2.2e-18	0	0	0	0	AT5G15546.1
#AT1G34560.1	1|11781585-11781947	22-111:363-1	5.9e-13	0	0	0	0	-
#AT5G18330.1	2|3785010-3785255	7-88:1-246	1.7e-43	0	0	0	0	-
#AT5G49430.1	2|6504430-6506167	1077-1676:1-1738	9.8e-90	2	0	4	0	AT2G15030.1
#AT1G27220.1	2|7438358-7438522	127-181:1-165	2e-17	1	0	0	0	-
#AT2G45260.1	2|18659370-18659606	347-425:237-1	6.8e-53	0	0	0	0	-
#AT3G12145.1	3|3872461-3873373	22-325:913-1	7.3e-41	0	0	0	0	AT3G12143.1
#AT3G55700.1	3|20676581-20676727	37-85:1-147	4.9e-20	0	0	0	0	-
#AT3G25980.1	1|4612354-4612461	116-150:4-108	3.1e-22	0	0	0	0	-
#AT3G50310.1	3|15477618-15477806	2-64:1-189	3.3e-30	0	0	0	0	-
#AT5G35910.1	1|19453086-19453262	574-635:1-177	1.7e-28	0	0	0	0	-
#AT3G17810.1	5|13138866-13139090	115-188:225-4	1.8e-29	5	0	2	0	-
#AT1G15890.1	5|14957314-14957526	438-507:1-211	9.3e-33	0	0	1	0	-
#AT4G04790.1	4|2434324-2434515	759-820:186-1	1.5e-31	1	0	0	0	-
#AT5G40850.1	3|12040285-12040819	225-369:1-535	4.2e-45	0	0	0	1	AT3G30415.1
#AT3G45500.1	3|16707650-16707760	9-45:111-1	9.7e-20	0	0	0	0	-
#AT5G02370.1	2|5805153-5805344	6-68:190-1	4.4e-35	0	0	1	0	-
#AT3G62470.1	3|23099382-23099797	120-167:416-270	6.7e-19	2	0	2	0	-
#AT1G66300.1	1|24720394-24721264	9-82:871-650	8e-83	1	0	0	0	-
#AT1G33710.1	5|14048558-14048910	27-140:353-1	1.3e-38	1	2	0	1	-
#AT3G61035.1	3|22531074-22532366	35-340:1293-1	1.7e-107	1	0	0	1	AT3G60955.1
#AT2G03938.1	2|1221998-1222132	1-45:1-135	1.1e-38	0	0	0	0	-
#AT3G21960.1	3|7727608-7728464	29-252:1-857	2.6e-33	0	0	0	0	AT3G21937.1
#AT1G43624.1	5|11187200-11188806	1-33:1607-1509	2.7e-19	2	0	0	0	-
#AT2G02020.1	2|478568-478789	445-534:1-222	2.8e-13	1	0	0	0	-
#AT4G05350.1	4|7278761-7279096	27-135:324-1	2.2e-50	0	0	0	0	-
#AT5G65005.1	2|9987630-9987959	150-261:329-1	5.9e-38	2	0	1	0	-
#AT1G66430.1	1|18667678-18667839	157-209:159-1	4.6e-18	1	0	0	0	-
#AT1G71320.1	3|23071793-23072146	32-142:354-1	2.7e-20	0	0	0	0	-
#AT3G29560.1	3|11358920-11359187	58-120:268-1	1.7e-18	1	0	0	0	-
#AT2G19980.1	3|18831977-18832210	52-131:234-1	2.2e-17	0	0	0	0	-
#AT2G31141.2	4|1472689-1472904	52-128:1-216	7.7e-24	1	0	0	0	-
#AT3G32036.1	3|13228383-13228493	1-37:111-1	2e-18	1	0	0	0	-
#AT5G66607.1	5|26277663-26277773	1-36:111-1	1.7e-21	0	0	0	0	-
#AT3G29763.1	3|11597078-11597379	1-101:302-1	2.2e-66	0	0	1	0	-
#AT2G33175.1	2|895935-896342	11-156:1-408	1.1e-36	2	0	0	0	-
#AT5G38270.1	5|3935398-3936412	15-360:1015-1	2.2e-103	2	0	2	1	-
#AT1G34070.1	5|13879808-13880026	30-102:1-219	8.5e-41	2	0	0	0	-
#AT3G02990.1	4|9805002-9805148	70-118:1-147	2.1e-16	0	0	0	0	-
#AT1G48140.1	3|2296490-2296810	1-79:321-13	1.4e-13	2	0	0	0	-
#AT3G10890.1	3|12142094-12142267	1-58:174-1	6.1e-29	0	0	0	0	-
#AT3G24255.1	1|26179966-26180235	260-349:270-1	3.3e-27	3	0	0	0	AT1G69590.1
#AT1G77830.1	5|9575173-9575295	144-184:123-1	3.2e-17	0	0	0	0	-
#AT3G52180.2	3|19487127-19487264	165-210:1-138	1.4e-23	1	0	0	0	-
#AT3G01345.1	3|8426643-8426774	373-416:132-1	6.5e-12	0	0	0	0	-
#AT5G19270.1	2|4339452-4339949	55-220:498-1	2.1e-37	1	0	0	0	AT2G10990.1
#AT1G54010.1	1|6232561-6232901	87-173:1-341	1e-19	0	0	0	0	AT1G18120.1
#AT4G19990.1	2|7729916-7730077	516-569:162-1	7.4e-20	0	0	2	0	-
#AT1G65342.1	4|12305868-12306197	1-100:1-330	9.6e-29	0	1	0	0	-
#AT2G19800.1	4|13294517-13294950	57-160:1-434	1.7e-35	1	0	0	0	-
#AT2G22475.2	1|30426951-30427235	145-239:1-285	5.5e-56	0	0	0	0	AT1G81020.1
#AT1G05080.1	2|11929724-11930196	308-438:1-473	2.1e-40	2	0	0	1	-
#AT5G29050.1	4|3878084-3878515	1-144:432-1	2.1e-62	2	0	0	0	-
#AT5G38570.1	5|15447941-15448214	291-379:268-1	6.4e-30	2	0	1	0	-
#AT5G23570.1	3|20187970-20188404	412-540:435-1	1.3e-30	2	1	2	0	-
#AT3G55120.1	1|22228779-22228970	171-236:192-1	1.5e-26	1	0	0	0	AT1G60290.1
#AT5G29210.1	5|13020006-13020113	123-158:108-1	6.1e-17	0	0	0	0	-
#AT4G19630.1	4|10686555-10686719	72-131:165-1	5.6e-22	0	0	0	0	-
#AT3G09630.2	2|10526831-10527025	291-355:195-1	4e-38	0	0	0	0	AT2G24730.1
#AT2G10975.1	3|11471173-11471530	28-133:358-1	9e-24	1	0	2	0	-
#AT1G50325.1	5|20776246-20776428	7-67:183-1	1.1e-19	1	0	0	0	-
#AT5G41490.1	5|8715728-8716082	7-124:4-355	2.6e-38	1	0	1	0	-
#AT1G02940.1	1|660100-660405	101-204:306-1	9.6e-40	3	0	1	0	-
#AT3G06895.1	5|9494049-9494171	11-51:1-123	8.2e-22	0	0	0	0	-
#AT3G19820.1	1|18617294-18617440	119-177:147-1	4.6e-09	1	0	0	0	-
#AT5G25860.1	4|14435679-14435858	1-66:1-180	6.5e-14	0	0	0	0	-
#AT3G57870.1	5|453814-454167	52-149:1-354	1.8e-23	0	0	1	1	AT5G02244.1
#AT4G05080.1	3|6913882-6914143	278-369:262-1	1.4e-26	0	0	1	0	-
#AT2G33175.1	4|836582-836710	102-144:129-1	1.7e-20	1	0	0	0	-
#AT1G04645.1	1|1293379-1293498	87-126:120-1	1e-23	0	0	0	0	-
#AT4G16970.1	4|9530974-9531126	622-673:153-1	1.5e-21	2	0	0	0	-
#AT5G49750.1	5|20228650-20229107	14-127:20-458	1.9e-13	1	0	2	0	-
#AT2G13430.1	2|6185307-6185396	18-47:90-1	1.4e-17	0	0	0	0	-
#AT4G10200.1	3|14884381-14886367	34-613:1984-4	8.5e-46	2	1	0	1	-
#AT5G28780.1	3|12369662-12369772	1-37:111-1	1e-19	0	0	0	0	-
#AT4G07408.1	2|11221264-11221425	1-55:1-162	2.1e-30	1	0	0	0	-
#AT4G02860.1	5|6441971-6442288	164-197:1-102	3.5e-17	0	0	0	0	-
#AT3G48040.1	3|17742605-17742712	166-201:1-108	4.4e-24	0	0	0	0	AT3G48058.1
#AT2G33175.1	2|886012-886419	11-156:1-408	5e-37	2	0	0	0	-
#AT4G10200.1	3|12236715-12236891	123-181:177-1	9.1e-28	1	0	0	0	-
#AT4G36130.1	5|17846897-17847043	205-253:1-147	1.8e-22	0	0	0	0	-
#AT1G03200.1	5|26537835-26537942	1-36:108-1	8.4e-21	0	0	0	0	AT5G66455.1
#AT3G26300.1	3|9637392-9638282	23-296:891-1	7.1e-84	1	0	0	0	AT3G26295.1
#AT1G06210.2	5|26336848-26336979	167-210:132-1	9.4e-25	1	0	0	0	-
#AT5G58003.1	1|3474528-3474861	183-298:1-334	9.8e-49	0	0	1	0	AT1G10538.1
#AT1G11820.1	1|22955949-22956401	70-256:453-1	2.3e-32	2	0	2	0	AT1G62095.1
#AT4G09660.1	5|21244245-21244473	551-628:1-229	2.9e-20	2	0	1	0	-
#AT5G41510.1	4|5821214-5822394	1-395:1-1181	1.7e-102	1	0	1	0	AT4G09143.1
#AT2G09388.1	4|3861973-3862098	1-42:1-126	3.3e-23	1	0	0	0	-
#AT1G03560.1	1|132094-132225	612-655:132-1	3.4e-21	0	0	0	0	-
#AT4G01140.1	3|15924130-15924536	102-234:407-1	2.2e-81	0	0	2	0	-
#AT5G43066.1	5|17286918-17287142	5-74:1-225	9.8e-30	0	0	0	0	-
#AT5G50120.1	5|20376311-20376942	30-241:632-1	4.2e-71	5	0	1	1	AT5G50111.1
#AT4G08740.1	5|4787841-4788005	5-53:165-1	1.6e-13	0	0	0	0	-
#AT4G13572.1	4|2180591-2181390	1-41:800-672	1.5e-32	0	0	0	0	-
#AT1G44900.2	1|16965244-16965444	60-137:1-201	2.4e-20	0	0	0	0	-
#AT2G36700.1	3|10946208-10946342	136-180:1-135	3.1e-24	0	0	0	0	-
#AT3G32905.1	3|12098888-12099115	1-76:228-1	8.9e-35	1	0	0	0	-
#AT5G41660.1	5|9900325-9900840	219-404:516-1	2.5e-30	1	0	0	0	-
#AT5G35050.1	3|11348736-11349343	1-203:1-607	1.4e-108	0	0	2	0	-
#AT2G23148.1	2|7252935-7253291	11-134:357-1	1.1e-28	0	0	0	0	-
#AT3G60040.1	3|22171424-22171540	625-666:114-1	2e-10	1	0	0	0	-
#AT3G44210.1	3|11370724-11370819	73-104:1-96	1.3e-12	0	0	0	0	-
#AT5G53740.1	3|22656400-22656575	202-253:1-156	6.7e-26	1	0	0	0	-
#AT4G09740.1	3|14319409-14319762	40-111:354-1	2.1e-29	1	0	0	0	-
#AT2G35280.1	2|2628176-2628268	118-148:93-1	2.2e-22	0	0	0	0	-
#AT3G29431.1	3|4875560-4875676	8-45:1-117	2.1e-19	1	0	0	0	-
#AT4G32410.1	5|18646417-18646569	364-411:137-7	4.7e-11	1	0	1	0	-
#AT5G20020.1	5|22322705-22322921	156-189:105-4	2.1e-16	0	0	0	0	-
#AT5G20020.1	5|22322705-22322921	137-191:54-217	3.9e-15	0	0	1	0	-
#AT3G13680.1	4|5985920-5986406	122-294:1-487	3.4e-32	2	0	0	0	AT4G09452.1
#AT5G42840.1	3|9992081-9993379	243-671:1299-1	4.4e-143	0	0	0	0	AT3G27095.1
#AT1G70840.1	1|26724944-26725123	19-78:180-1	6.7e-40	1	0	0	0	AT1G70885.1
#AT3G22231.1	3|7857684-7857806	10-51:123-1	1.1e-18	0	0	0	0	-
#AT2G02710.2	2|719774-719905	354-397:132-1	1.6e-23	0	0	0	0	-
#AT5G43210.1	3|10726555-10727331	18-170:777-1	3.5e-29	3	0	1	0	AT3G28611.1
#AT2G23150.1	2|9851132-9851637	367-509:506-1	2.9e-30	1	0	4	0	-
#AT3G60020.1	3|19670425-19670535	117-153:1-111	2e-21	0	0	0	0	-
#AT3G54030.1	4|378236-378637	163-314:402-1	1.8e-16	4	1	4	0	-
#AT5G17740.1	5|5858548-5858694	422-470:147-1	8.1e-24	0	0	0	0	-
#AT5G36200.1	5|7462257-7462427	413-471:171-1	6.9e-29	1	0	0	0	-
#AT3G05360.1	2|10272673-10273595	1-399:923-1	1e-62	1	0	1	0	AT2G24165.1
#AT3G27140.1	2|1795171-1795314	198-245:1-144	3.4e-29	0	0	0	0	-
#AT1G34095.1	2|1787744-1787848	29-63:105-1	5.2e-16	0	0	0	0	-
#AT3G60040.1	2|5831630-5831821	66-129:1-192	1.6e-32	0	0	0	0	-
#AT3G25570.2	3|9610574-9610678	305-339:1-105	3.1e-17	0	0	0	0	-
#AT5G48050.1	5|12380965-12381353	89-255:389-1	8.2e-16	2	0	1	0	AT5G32690.1
#AT3G32036.1	3|13184004-13184099	6-37:96-1	3.7e-16	1	0	0	0	-
#AT1G62170.2	1|24289673-24291024	62-465:1352-1	8.5e-75	0	0	1	0	AT1G65385.1
#AT3G43870.1	3|13534643-13535526	1-164:884-1	6.4e-45	4	0	1	1	AT3G32990.1
#AT5G54710.1	5|22230501-22230740	50-129:240-1	2e-45	0	0	0	0	-
#AT5G27260.1	1|24270651-24270821	216-272:171-4	4.7e-19	4	0	0	0	-
#AT3G62530.1	5|4791581-4791676	190-221:1-96	1.1e-26	0	0	0	0	-
#AT3G25510.1	3|987660-989224	1395-1876:1-1565	3.4e-108	0	0	0	1	AT3G03855.1
#AT5G01550.1	1|17821394-17821531	126-171:1-138	1.8e-23	0	0	0	0	-
#AT4G33290.1	1|17979570-17980773	1-408:1-1204	1.8e-62	0	0	1	0	AT1G48625.1
#AT3G50020.1	5|18341637-18341843	28-96:207-1	2.3e-28	0	0	0	0	-
#AT4G38940.1	2|14292661-14292987	263-368:327-1	4.6e-40	0	0	0	0	-
#AT3G18710.1	4|10650876-10650995	171-209:120-1	2.1e-16	1	0	0	0	-
#AT1G63970.2	5|16698971-16699132	165-212:1-147	3.5e-15	1	0	0	0	-
#AT5G63020.1	5|10411364-10411816	512-662:453-1	3.1e-30	4	0	0	0	-
#AT5G56440.1	5|22857774-22857971	369-430:198-1	6.9e-23	0	1	0	0	-
#AT1G08450.2	1|21109065-21109588	149-253:4-485	8.1e-28	0	0	0	0	AT1G56390.1
#AT1G32375.1	5|22816681-22816851	326-387:1-171	1.1e-19	0	0	0	0	-
#AT1G02730.1	3|22339653-22339844	705-756:192-38	2.5e-17	1	0	1	0	-
#AT4G23580.1	4|11487786-11488821	28-382:1-1036	1.4e-73	3	0	1	0	AT4G21605.1
#AT3G19470.2	3|9185026-9186168	3-377:1-1121	7.8e-131	3	0	1	0	AT3G25225.1
#AT2G02955.1	1|16037609-16038265	108-297:1-657	4.6e-42	2	0	1	0	-
#AT3G32036.1	3|12848314-12848424	1-37:111-1	3.3e-19	1	0	0	0	-
#AT1G45191.2	2|19559624-19559734	471-506:111-4	1.8e-21	0	0	0	0	-
#AT5G54215.1	1|8511589-8511816	8-82:225-1	2.3e-43	1	0	0	0	-
#AT3G25490.1	3|10265586-10265765	125-185:180-1	1.9e-23	0	0	0	0	-
#AT2G32020.1	3|1367813-1367995	120-180:183-1	2.2e-22	2	0	0	0	-
#AT2G33200.1	3|19638399-19639278	1-307:880-1	4.9e-48	0	0	2	0	AT3G52957.1
#AT1G06920.1	4|1934070-1934267	246-303:195-22	4.3e-19	0	0	0	0	-
#AT1G05080.1	5|16308252-16308353	10-43:1-102	2.8e-14	0	0	0	0	-
#AT5G41000.1	3|9600413-9600556	159-207:144-1	7.7e-19	0	0	0	0	-
#AT4G01897.1	4|4991319-4991477	69-121:1-159	2e-32	0	0	0	0	AT4G08093.1
#AT3G54540.1	4|2349833-2350349	516-680:1-517	2.6e-55	1	0	1	0	-
#AT4G26510.2	5|12917208-12917318	333-369:111-1	2.3e-19	0	0	0	0	AT5G34560.1
#AT3G32330.1	3|13267615-13268443	47-285:1-829	1.4e-57	5	0	1	0	-
#AT4G12820.1	3|931042-931509	47-200:456-1	8.4e-56	1	0	0	0	-
#AT1G56620.1	1|21235907-21236020	1-40:114-1	5.1e-17	0	0	0	0	-
#AT3G22240.1	3|7861331-7861432	16-48:102-1	1.4e-14	0	0	0	0	-
#AT4G39200.1	3|12367909-12368055	24-72:1-147	8.2e-31	0	0	0	0	AT3G30740.1
#AT3G25270.1	2|1535273-1535488	28-99:1-216	8.3e-42	0	0	0	0	-
#AT1G43624.1	5|11975446-11975544	1-33:99-1	8.8e-14	1	0	0	0	-
#AT5G10336.1	2|57245-57334	1-28:90-7	1.9e-25	0	0	0	0	-
#AT1G52950.1	4|4595878-4596147	49-137:1-270	9.4e-24	1	0	0	0	-
#AT5G10336.1	3|22241000-22241113	3-40:114-1	1.7e-24	0	0	0	0	-
#AT5G38396.1	5|15369685-15371244	1-459:1-1560	2.2e-118	0	0	1	1	AT5G38393.1
#AT1G07830.1	5|3587255-3587901	55-144:301-1	7.2e-35	0	0	1	1	AT5G11242.1
#AT4G10700.1	4|6588365-6588724	130-247:360-1	6.6e-60	1	0	0	0	-
#AT5G14320.1	2|4069076-4069279	70-98:87-1	8.5e-13	1	0	0	0	-
#AT5G28190.1	5|26971239-26971884	751-838:276-1	2.1e-29	1	0	1	1	-
#AT1G20750.1	1|7198722-7198910	1091-1144:151-1	2.4e-18	0	0	1	0	-
#AT4G13263.1	4|6011000-6011446	1-149:447-1	3.5e-110	1	0	0	0	AT4G09470.1
#AT3G43870.1	3|16174433-16174880	1-94:1-448	4.7e-18	0	0	0	0	-
#AT5G27060.1	3|3453685-3453861	1-58:177-1	2.1e-30	0	0	0	0	-
#AT1G20730.1	1|7045266-7045472	91-156:207-1	2.9e-18	1	0	0	0	-
#AT3G07340.1	3|8434902-8435045	115-162:1-144	5.4e-18	1	0	0	0	-
#AT2G06570.1	2|2295405-2295809	3-137:1-405	1.8e-39	1	0	0	0	-
#AT5G27606.1	3|14970306-14970518	127-185:37-213	1.4e-18	0	0	0	0	-
#AT5G42905.1	3|16576517-16576660	205-250:1-138	1.2e-15	0	0	0	0	-
#AT4G25640.2	5|8906405-8906494	485-514:1-90	8.8e-18	0	0	0	0	-
#AT1G16740.1	4|6007688-6007891	1-68:1-204	3.5e-39	0	0	0	0	AT4G09468.1
#AT3G43490.1	1|15716368-15716484	204-242:1-117	3e-24	0	0	0	0	-
#AT5G42905.1	3|11101053-11101226	136-192:171-1	4.7e-27	1	0	0	0	-
#AT1G43722.1	3|13449948-13450867	9-319:920-1	1.7e-156	2	0	1	0	-
#AT2G31470.1	1|20092721-20092996	293-384:276-1	4.8e-22	3	0	0	0	-
#AT1G50870.1	5|15834421-15834678	154-238:258-1	3.7e-51	0	0	2	0	-
#AT2G35280.1	2|2652239-2652331	118-148:93-1	1.2e-22	0	0	0	0	-
#AT2G13430.1	1|16870798-16870926	18-60:1-129	4.1e-21	0	0	0	0	-
#AT4G08025.1	4|4845199-4845474	24-115:1-276	5.7e-64	0	0	0	0	AT4G08022.1
#AT2G10975.1	4|2076123-2076466	28-133:1-344	2.2e-19	0	0	1	0	-
#AT5G01080.1	5|15202038-15202517	28-183:1-480	2.3e-48	0	0	0	0	AT5G38096.1
#AT3G44100.1	3|15866165-15867273	29-152:568-1	8.2e-36	0	0	0	0	-
#AT1G43624.1	5|12857854-12857952	1-33:1-99	1.7e-15	2	0	0	0	-
#AT1G28610.1	1|10049684-10049863	80-139:180-1	3.4e-24	1	0	0	0	AT1G28591.1
#AT4G08593.1	1|18794281-18794469	180-242:1-189	5.6e-16	0	0	0	0	-
#AT3G44090.1	3|15839123-15840620	1-438:1-1498	3.5e-161	0	0	0	0	-
#AT4G23180.1	4|6982673-6983583	409-622:1-911	3.7e-35	1	0	0	0	AT4G11500.1
#AT4G10210.1	4|12096639-12096785	96-144:1-147	6.6e-27	0	0	0	0	-
#AT1G45063.2	4|641811-642205	138-272:1-395	4.2e-61	4	0	1	0	AT4G01505.1
#AT1G04570.1	2|14106014-14106409	3-133:1-396	2.1e-33	0	0	0	0	-
#AT1G26762.1	1|20777716-20778027	4-103:12-312	4.1e-39	1	0	1	0	AT1G55604.1
#AT2G45570.1	3|22590932-22591261	365-474:330-1	1.4e-46	1	0	0	0	-
#AT1G37020.1	5|10899843-10900007	539-593:1-165	9.5e-26	1	0	0	0	-
#AT5G36080.1	1|13675321-13675488	1-56:168-1	1.2e-25	1	0	0	0	-
#AT5G39493.1	4|7693079-7693450	1-124:372-1	1.7e-46	0	0	0	0	-
#AT3G21790.1	3|7678715-7679271	140-339:557-1	5e-36	2	0	2	0	AT3G21791.1
#AT1G58090.1	1|21907957-21908157	31-97:201-1	8.8e-31	0	0	0	0	-
#AT2G05642.1	1|13982884-13983311	1-105:1-428	1.1e-17	1	0	0	1	-
#AT3G22350.1	2|7589911-7590255	208-317:1-345	1e-33	0	0	0	0	AT2G17477.1
#AT5G24520.2	4|9794804-9794914	36-72:1-111	5.4e-19	0	0	0	0	-
#AT4G06526.1	5|11131795-11132174	237-363:380-1	7.4e-65	0	0	1	0	-
#AT5G06310.1	5|1685819-1685977	388-439:159-1	2.4e-35	1	0	0	0	-
#AT1G43624.1	5|12824356-12824454	1-33:1-99	1.4e-16	2	0	0	0	-
#AT5G39310.1	3|11274341-11274951	92-293:1-611	3.3e-76	0	0	1	0	AT3G29365.1
#AT2G03980.1	2|1275526-1275834	263-364:1-309	4.4e-44	0	0	0	0	-
#AT3G47680.1	1|15992374-15992538	6-51:165-4	6.6e-12	1	0	0	0	-
#AT4G29200.1	3|11112648-11112998	338-454:1-351	3.2e-19	0	0	0	0	-
#AT3G42728.1	1|14019753-14019863	2-38:1-111	1.6e-17	0	0	0	0	-
#AT4G30500.1	4|14975680-14975950	92-143:271-1	5.9e-18	0	0	0	0	-
#AT5G38280.1	5|15290944-15291114	140-196:171-1	1.3e-24	1	0	0	0	AT5G38275.1
#AT5G38100.1	5|15198471-15198801	250-359:331-1	1.5e-58	0	0	1	0	AT5G38096.1
#AT5G01600.1	3|2705976-2706206	24-102:231-4	4.6e-24	0	0	0	0	AT3G08885.1
#AT5G28931.1	5|10961629-10961781	1-51:153-1	1.5e-46	0	0	0	0	-
#AT3G43580.1	1|12036216-12036407	97-160:192-1	2.2e-15	0	0	0	0	-
#AT5G37890.1	4|322364-323023	62-283:1-657	7.3e-61	0	0	0	0	AT4G00753.1
#AT4G29200.1	4|2079531-2080322	128-378:792-31	4.4e-34	0	0	0	0	-
#AT5G28465.1	3|7235104-7235205	1-34:1-102	1.8e-19	2	0	0	0	-
#AT3G52020.1	3|20951894-20952049	450-501:1-156	2.6e-33	0	0	0	0	-
#AT5G32613.1	5|10098824-10099555	165-359:732-4	1.7e-42	0	0	0	1	-
#AT4G16950.1	4|9507820-9508203	1267-1371:384-1	8.5e-33	0	0	0	0	-
#AT2G45260.1	4|16319427-16319534	390-425:1-108	3.2e-26	0	0	0	0	-
#AT5G48490.1	3|6498592-6498798	8-73:207-1	6.3e-16	1	0	0	0	AT3G18845.1
#AT4G03950.1	3|10404677-10404811	59-103:1-135	1.4e-25	0	0	0	0	-
#AT3G53910.1	2|6915332-6915478	28-76:147-1	4.3e-18	0	0	0	0	-
#AT1G29179.1	3|11122234-11122572	1-80:1-276	1.3e-23	0	0	0	0	-
#AT1G65050.1	1|24218097-24218231	182-226:135-1	3.4e-16	1	0	0	0	-
#AT1G72820.1	1|6049854-6050009	228-281:1-156	1.2e-12	2	0	0	0	-
#AT3G42723.1	5|9842199-9842411	331-401:1-213	2.1e-28	1	0	0	0	-
#AT5G59600.1	5|24008409-24008642	246-325:234-1	5.5e-33	2	0	3	0	-
#AT2G07190.1	4|2584916-2585163	13-95:1-248	2.2e-26	0	0	1	0	-
#AT2G24510.1	2|10403282-10403386	150-184:1-105	6.3e-16	0	0	0	0	-
#AT3G53300.1	3|19763429-19763617	1-62:1-189	3.2e-30	1	0	0	0	-
#AT4G18692.1	2|3582949-3583164	1-72:216-1	8.6e-63	0	0	0	0	-
#AT2G02500.1	2|669127-669222	271-302:96-1	4.5e-11	0	0	0	0	-
#AT3G25810.1	3|9442509-9443018	448-597:1-510	4.9e-30	3	0	2	0	-
#AT1G11680.1	2|7538988-7539401	9-144:414-4	2.4e-66	0	0	0	0	AT2G17330.1
#AT3G28810.1	5|19695085-19695677	1-213:593-1	2.4e-34	4	0	1	0	-
#AT5G48710.1	4|121612-121905	45-114:294-1	2.2e-25	3	0	0	0	-
#AT3G09510.1	5|7346306-7346534	383-457:1-223	4.3e-17	1	0	2	0	-
#AT3G15910.1	3|17844434-17844891	1-145:1-458	8.6e-23	1	0	0	1	-
#AT2G24945.1	5|13870145-13870435	3-99:288-1	2.9e-52	0	0	0	0	-
#AT3G18340.1	3|6067343-6067758	216-355:416-1	3e-51	1	0	1	0	-
#AT4G23580.1	3|2886591-2887673	4-382:1-1083	1.1e-73	1	0	0	0	AT3G09385.1
#AT2G13770.1	1|8645798-8646022	1-78:225-1	4.5e-51	1	0	0	0	-
#AT5G01080.1	1|10929539-10930090	1-184:552-1	3.9e-114	0	0	0	0	AT1G30784.1
#AT1G51055.1	3|4085533-4085793	38-128:261-1	2.3e-19	0	0	0	0	-
#AT4G16215.1	1|21456570-21457153	1-122:584-1	1.8e-26	0	0	0	0	-
#AT1G62085.1	1|22914905-22915325	169-325:1-421	1e-40	0	0	2	0	-
#AT5G24480.1	3|14128215-14128813	82-230:599-1	2.1e-27	0	0	0	0	-
#AT2G44520.1	5|12437990-12438094	156-195:105-1	1.5e-16	1	0	0	0	-
#AT5G46270.1	5|18859542-18859748	8-76:1-207	4.7e-35	0	0	0	0	-
#AT1G01530.1	3|13265492-13265748	20-105:257-1	4.5e-34	4	0	1	0	AT3G32313.1
#AT1G55740.1	4|529834-531707	78-548:1874-1	1.2e-52	2	0	2	1	AT4G01265.1
#AT5G40940.1	1|17573770-17574063	67-154:294-1	2.4e-20	1	0	0	0	-
#AT3G32280.1	3|12875380-12875894	107-241:1-515	3e-49	0	0	0	0	-
#AT3G14840.2	4|5438847-5439104	894-981:4-258	7.8e-14	0	0	0	0	-
#AT4G15715.1	4|8940887-8941036	56-105:1-150	9.9e-32	0	0	0	0	-
#AT4G03930.1	1|16884157-16884291	480-524:135-1	4.3e-22	0	0	0	0	-
#AT5G67250.1	3|9164785-9164910	22-60:1-126	1.2e-17	0	0	0	0	-
#AT3G31950.1	4|3065436-3065852	406-505:1-417	1.7e-17	3	0	3	0	-
#AT1G06630.2	3|11557943-11558743	31-303:801-1	1.4e-52	3	0	1	0	-
#AT2G02620.1	2|757951-758343	381-511:1-393	1e-61	0	0	0	0	-
#AT2G21830.1	2|9306093-9306599	78-251:1-507	1e-67	3	0	0	0	-
#AT3G22240.1	3|7852238-7852339	16-48:102-1	1.4e-14	0	0	0	0	-
#AT1G60720.1	1|17841641-17841742	236-267:7-102	3.9e-16	1	0	0	0	-
#AT3G06435.1	3|1963727-1964065	87-200:1-339	1e-52	0	0	0	0	-
#AT5G55310.1	2|5714497-5714682	610-670:183-1	1.8e-23	2	0	0	0	AT2G13705.1
#AT3G57770.1	5|25066482-25066640	1-53:159-1	1.2e-18	2	0	0	0	-
#AT4G03945.1	5|10206214-10206723	24-191:510-4	1.5e-63	2	0	2	0	-
#AT5G30341.1	3|13672394-13672708	33-114:1-315	1.1e-28	3	0	0	0	-
#AT2G22940.1	1|14286758-14286919	1-54:162-1	4.3e-27	0	0	0	0	-
#AT4G16190.1	4|9163428-9163607	310-373:1-180	1.9e-25	2	0	0	0	-
#AT3G53065.1	3|19671202-19671528	1-125:1-327	3.1e-22	0	0	0	0	-
#AT1G43080.1	1|16223984-16225810	1-404:1827-1	9.9e-110	0	0	1	0	AT1G43110.1
#AT5G32590.1	5|13789363-13789988	55-257:623-5	1.4e-48	1	0	2	0	-
#AT4G20690.1	3|22767829-22767978	68-116:4-150	2e-24	0	0	0	0	-
#AT4G32670.1	3|2099605-2099802	795-860:198-1	2.4e-21	0	0	0	0	-
#AT2G15530.4	5|18787335-18787475	698-745:1-138	2e-19	3	0	0	0	-
#AT4G10613.1	5|20141225-20141335	81-117:111-1	5.6e-11	1	0	0	0	-
#AT4G34881.1	1|24299013-24299189	1-59:1-177	4.5e-39	0	0	0	0	-
#AT5G29050.1	3|13161696-13162076	35-162:381-1	3.6e-54	2	0	0	0	-
#AT1G02230.1	3|1169283-1169668	273-359:1-386	1e-19	2	0	0	0	-
#AT1G67390.1	5|14093294-14093551	234-316:1-252	9.7e-26	0	0	0	0	-
#AT2G28507.1	4|8961141-8961269	6-48:1-129	2.9e-16	1	0	0	0	-
#AT3G47920.1	5|20804269-20804664	18-149:396-1	1.2e-65	0	0	0	0	-
#AT2G14710.1	3|5649071-5649340	225-314:270-1	1e-45	0	0	0	0	-
#AT5G62350.1	5|18625559-18625648	36-65:90-1	1.6e-19	0	0	0	0	-
#AT5G39820.1	5|15906216-15906476	214-309:1-261	3.3e-25	1	0	2	0	-
#AT1G01220.1	4|4800439-4800657	206-277:1-219	2.5e-37	0	0	0	0	-
#AT1G67680.1	1|25017675-25017872	138-219:198-1	3.6e-17	0	0	0	0	-
#AT1G37000.1	1|21963369-21963566	144-209:198-1	4.4e-16	1	0	0	0	-
#AT1G43624.1	5|12858603-12858701	1-33:1-99	1.8e-16	2	0	0	0	-
#AT1G36100.1	3|12270500-12270670	65-127:168-1	2.2e-14	0	0	0	0	-
#AT3G22080.1	5|21280243-21281038	390-596:1-796	6.3e-29	0	0	0	2	AT5G52415.1
#AT4G04690.1	4|2373431-2373832	245-378:402-1	4.9e-46	0	0	2	0	-
#AT1G55380.1	1|20679872-20680380	428-636:506-1	3e-39	3	0	4	1	-
#AT2G34920.1	4|10895001-10895117	612-650:1-117	5.3e-23	0	0	0	0	-
#AT3G32050.1	1|12701488-12701955	1-115:1-466	1.8e-70	0	0	1	0	-
#AT1G01530.1	2|10643805-10644052	20-105:248-1	1.1e-35	4	0	1	0	-
#AT5G46310.1	4|1483883-1484101	238-334:219-1	1.4e-15	2	0	0	0	-
#AT2G32630.1	1|1453281-1454211	263-596:931-1	2.1e-74	2	0	7	1	AT1G05061.1
#AT1G25370.1	3|13126684-13126821	145-189:138-4	4.9e-26	0	0	0	0	-
#AT1G27220.1	5|17692333-17692713	47-181:381-1	6.3e-35	0	0	0	0	-
#AT1G29040.1	1|12602913-12603467	140-197:171-1	3.7e-21	0	0	0	0	-
#AT4G06490.1	4|4540683-4540943	60-146:1-261	2.2e-35	0	0	0	0	-
#AT5G65685.1	5|26584148-26584445	48-119:298-1	1.3e-13	0	0	0	0	-
#AT2G12940.1	2|5438461-5438556	263-294:1-96	4.3e-19	0	0	0	0	-
#AT3G43870.1	3|12076648-12076902	106-186:255-1	2.1e-34	0	0	0	0	-
#AT3G12460.1	3|3953314-3953997	1-238:684-1	2.1e-77	0	0	0	0	AT3G12450.1
#AT2G13980.1	4|14338660-14338851	98-161:192-1	4.5e-21	0	0	0	0	-
#AT5G37970.1	5|15111236-15111562	304-412:327-1	1e-63	0	0	0	0	-
#AT4G15710.1	1|18420403-18420567	52-111:165-1	2.6e-17	1	0	0	0	-
#AT5G48320.1	3|11127896-11128538	754-971:1-643	7.9e-61	1	0	3	0	-
#AT5G28960.1	5|10996591-10998780	1-536:1-2190	0	0	0	0	0	-
#AT3G47965.1	4|762329-762439	5-40:1-111	3.8e-21	0	0	0	0	-
#AT3G52860.1	5|13693519-13693689	40-95:1-171	3.5e-18	0	0	0	0	-
#AT3G07180.2	5|17269039-17269462	294-450:424-6	9.9e-28	0	0	3	0	-
#AT1G60130.1	1|22164279-22164754	1-133:1-476	3.1e-26	0	0	2	0	-
#AT4G00550.1	4|6278865-6278978	436-473:1-114	2.8e-22	0	0	0	0	-
#AT5G36080.1	1|16494710-16494953	1-79:1-238	1.1e-33	0	0	1	0	-
#AT1G15500.1	2|3596043-3596135	393-423:1-93	2.6e-21	0	0	0	0	-
#AT2G25360.1	2|10811197-10812081	44-301:1-885	7.2e-78	0	0	1	0	AT2G25380.1
#AT4G20670.1	3|7726024-7726467	124-269:1-444	4.6e-51	1	0	0	0	AT3G21933.1
#AT4G05330.1	2|6165000-6165986	42-121:305-1	1.7e-39	0	0	1	0	AT2G14490.1
#AT1G43624.1	5|12852877-12852975	1-33:1-99	7.2e-17	2	0	0	0	-
#AT5G24670.2	1|19319587-19319775	174-232:189-13	2.9e-33	0	0	0	0	-
#AT4G13992.1	4|9055142-9056998	17-636:1-1857	8.1e-187	1	0	5	0	-
#AT5G48543.1	1|21563479-21563655	12-64:16-177	1.5e-22	1	0	0	0	-
#AT5G38240.1	5|15283316-15283558	19-98:1-243	3.7e-18	0	0	1	0	-
#AT3G43870.1	3|12073836-12074093	106-187:258-1	6.1e-43	0	0	1	0	-
#AT1G61730.1	5|16717308-16717520	300-366:1-201	5.8e-24	0	0	0	0	-
#AT1G52650.1	5|15365280-15365387	472-507:1-108	2.8e-15	0	0	0	0	-
#AT2G05185.2	5|9989169-9989279	40-76:1-111	7.8e-19	1	0	0	0	-
#AT2G12935.1	5|8666327-8666704	1-93:1-378	9.7e-18	1	0	0	0	-
#AT2G13770.1	2|4325521-4325676	258-309:1-156	9.8e-23	0	0	0	0	-
#AT2G05210.1	2|1528707-1528955	220-302:249-1	1.4e-50	0	0	0	0	-
#AT5G35840.1	5|13987799-13987951	195-266:1-150	6.3e-14	1	0	0	0	-
#AT3G48110.1	5|10056556-10056834	88-180:1-279	9.6e-54	1	0	0	0	-
#AT2G15180.1	4|4459425-4459589	103-155:165-1	1e-14	0	0	0	0	-
#AT5G27110.1	5|9970224-9970361	646-691:1-138	2.1e-23	1	0	0	0	-
#AT1G66590.2	1|9323913-9324020	49-84:1-108	3.2e-23	0	0	0	0	AT1G26911.1
#AT4G37270.1	2|9904218-9904736	486-611:1-519	3.2e-25	3	0	0	0	-
#AT1G43624.1	5|12863339-12863434	2-33:1-96	1.3e-15	2	0	0	0	-
#AT1G79360.1	1|24482279-24482614	414-523:336-1	4e-33	2	0	1	1	-
#AT2G35280.1	4|14988877-14989101	87-163:1-225	4.9e-51	0	0	2	0	-
#AT4G11750.1	5|19407660-19407770	45-83:1-111	2.1e-11	0	0	0	0	-
#AT1G45223.1	1|17136052-17136389	3-115:1-338	1.3e-70	1	0	1	0	AT1G45211.1
#AT4G10845.1	5|8962561-8962674	43-80:114-1	1.1e-29	0	0	0	0	-
#AT3G44070.1	1|18640728-18641604	1-273:877-1	9.5e-25	0	0	3	0	-
#AT5G49560.1	5|26562305-26562460	224-274:1-156	4.1e-27	0	0	0	0	-
#AT3G58250.1	3|21596745-21597095	10-91:348-10	3.4e-17	0	0	0	0	-
#AT2G23510.1	2|10498984-10499157	288-340:159-1	1.4e-22	0	0	3	0	-
#AT3G46330.1	1|22954236-22954841	30-218:606-1	1.8e-35	2	0	0	0	AT1G62090.1
#AT3G14540.1	3|4869251-4869550	503-602:300-1	2e-58	0	0	0	0	AT3G14515.1
#AT1G62590.1	1|23489621-23489839	5-75:1-219	9.6e-27	0	0	0	0	-
#AT5G15200.1	4|7272389-7272505	91-124:1-102	1.9e-22	0	0	0	0	AT4G12160.1
#AT4G10200.1	5|13687327-13687848	41-216:522-1	1.8e-46	3	0	2	0	-
#AT1G30910.1	1|11014074-11014358	140-208:1-285	6.5e-21	0	0	0	0	-
#AT3G44980.1	2|2996541-2996654	130-167:114-1	1.8e-14	0	0	0	0	-
#AT2G29880.1	5|12390285-12390656	128-253:2-369	1.4e-59	2	0	3	0	AT5G32690.1
#AT1G60720.1	1|23727252-23727416	218-272:1-165	8.5e-18	0	0	0	0	AT1G63920.1
#AT5G18880.1	1|10005249-10005686	152-295:1-438	8.6e-59	1	0	0	0	AT1G28455.1
#AT3G23320.1	5|17919169-17919285	132-170:1-117	1.5e-15	0	0	0	0	-
#AT2G15020.1	2|6485584-6485667	296-327:84-1	1.7e-12	0	0	0	0	-
#AT4G29600.1	4|14523241-14523465	226-300:1-225	5.5e-44	0	0	0	0	-
#AT3G57770.1	1|3180658-3180813	1-52:1-156	5.6e-25	2	0	0	0	-
#AT4G26970.1	5|13790596-13790760	507-560:165-4	3.4e-23	0	0	0	0	-
#AT5G40910.1	5|16394011-16394346	324-434:1-336	4.1e-46	2	0	0	0	-
#AT2G44280.3	3|1199557-1199751	250-274:1-75	1.4e-13	1	0	0	0	-
#AT5G04620.2	1|13239437-13239568	84-127:132-4	4.2e-24	0	0	0	0	-
#AT5G48610.1	3|2318669-2319403	85-330:735-10	1.4e-65	0	0	0	0	AT3G07280.1
#AT2G02520.1	2|15478672-15478827	159-210:156-1	9.3e-21	1	0	0	0	-
#AT3G31350.1	3|12008208-12008408	1-48:201-1	2e-14	0	0	0	0	-
#AT3G24255.1	2|6793741-6794142	149-286:1-402	6.2e-30	2	0	0	0	-
#AT3G30222.1	5|12787318-12787440	39-79:1-123	2.5e-22	1	0	0	0	-
#AT1G30920.1	1|11007082-11008074	38-392:993-1	4.7e-51	4	0	1	1	AT1G30921.1
#AT1G27430.1	1|20582682-20582939	1023-1105:1-258	9.4e-13	0	0	0	0	-
#AT3G56560.1	3|20465084-20465194	60-95:1-108	8.4e-26	0	0	0	0	-
#AT1G50180.1	1|16271234-16272787	358-857:1554-1	2.8e-96	0	0	2	0	AT1G43180.1
#AT3G29790.1	4|2056894-2057087	85-144:1-194	9.1e-19	2	0	0	0	-
#AT2G13295.1	3|8509855-8509992	58-103:138-1	4.8e-20	0	0	0	0	AT3G23645.1
#AT1G60550.1	5|14745195-14745377	77-130:1-183	1.9e-19	1	1	0	0	-
#AT5G56520.1	4|13318928-13319230	1-101:303-1	5.2e-36	0	0	0	0	-
#AT3G46260.1	3|17004684-17004842	39-91:159-1	3.4e-33	1	0	0	0	-
#AT5G34870.1	4|3067380-3067502	3-43:1-123	9.1e-20	2	0	0	0	-
#AT3G44115.1	3|15876726-15877071	1-115:1-346	2.9e-81	0	0	1	0	AT3G44117.1
#AT3G55740.1	1|15656203-15656358	31-81:156-4	6.4e-33	0	0	0	0	AT1G41890.1
#AT3G23970.1	4|2379582-2379737	333-385:1-156	1.1e-19	1	0	0	0	AT4G04693.1
#AT3G56700.1	3|21005400-21005719	98-177:311-1	7.2e-31	0	0	0	1	-
#AT3G32050.1	1|14038476-14038904	1-104:429-2	3.6e-41	1	0	1	0	-
#AT4G15310.1	4|8762198-8762305	193-228:1-108	3e-21	0	0	0	0	AT4G15345.1
#AT1G09245.1	1|8740509-8740919	1-139:411-1	3e-58	2	0	0	0	AT1G24686.1
#AT3G10540.1	3|3306559-3307001	9-118:1-443	1.5e-38	0	0	0	0	AT3G10575.1
#AT1G12300.1	1|4323096-4323260	348-402:165-1	1.6e-33	0	0	0	0	-
#AT1G17285.1	5|20540558-20540743	3-73:1-186	7.6e-15	0	0	0	0	-
#AT1G55960.1	2|169967-170446	136-310:480-1	6.9e-36	1	0	2	0	AT2G01372.1
#AT3G55820.1	2|72206-72508	1-101:303-1	9e-61	0	0	0	0	-
#AT2G43535.1	5|21188834-21188986	43-90:1-153	3.8e-19	0	1	0	0	AT5G52145.1
#AT1G16110.1	1|5528901-5530961	3-639:7-2061	1.5e-96	1	0	0	0	AT1G16140.1
#AT5G40940.1	2|4415379-4415534	67-116:156-7	4.9e-22	1	0	0	0	-
#AT1G47340.1	1|17347854-17348240	172-290:387-1	2.8e-34	2	0	2	0	-
#AT1G60500.1	1|22294734-22297193	3-668:1-2460	2.5e-184	1	0	3	0	AT1G60510.1
#AT3G21640.1	3|19313467-19313721	140-185:255-1	8.1e-12	0	0	0	0	-
#AT3G30820.1	1|14463971-14464084	368-405:1-114	2.4e-19	0	0	0	0	-
#AT3G11030.1	3|22575700-22577361	104-446:1-1662	1.3e-48	0	0	2	1	AT3G61020.1
#AT4G03830.1	3|14119859-14120413	1-188:1-555	4.6e-69	2	0	2	0	AT3G33205.1
#AT1G73220.1	1|6586933-6587073	238-284:1-141	7.2e-24	0	0	0	0	-
#AT2G17920.1	4|6059898-6060731	1-258:1-834	1.5e-105	2	0	2	0	AT4G09584.1
#AT1G20300.1	2|3601981-3602130	5-57:1-150	3.5e-16	1	0	0	0	-
#AT2G22340.1	3|14887445-14887717	57-151:273-1	5.6e-15	0	0	0	0	-
#AT2G19630.1	2|10812645-10813238	108-295:594-1	1.3e-24	1	1	0	0	AT2G25390.1
#AT3G11310.1	5|13067462-13067839	407-539:378-1	2.4e-58	1	0	0	0	-
#AT2G21660.1	2|7044951-7045313	1-90:1-363	1.5e-23	1	0	0	0	AT2G16260.1
#AT5G28730.1	1|17171567-17171659	254-284:93-1	9.8e-13	1	0	0	0	-
#AT1G43722.1	4|1759069-1759200	22-65:132-1	3e-23	1	0	0	0	-
#AT4G27850.1	4|13867448-13867645	32-97:1-198	3.3e-19	0	0	0	0	-
#AT4G26455.1	5|19364139-19364587	259-348:449-1	2.1e-33	0	1	0	0	AT5G47818.1
#AT2G21710.1	2|12393604-12393720	93-131:117-1	3.9e-23	0	0	0	0	-
#AT5G40260.2	4|12434222-12434320	156-188:99-1	4.3e-13	0	0	0	0	-
#AT4G20690.1	3|1961016-1961162	68-116:4-147	4.4e-22	0	0	0	0	AT3G06433.1
#AT3G24255.1	3|18269387-18269548	283-338:162-1	1.6e-18	1	0	0	0	-
#AT5G41250.1	5|16497508-16497867	373-489:360-1	4.9e-48	2	0	0	0	-
#AT4G03830.1	5|12098449-12099586	43-388:1-1138	3.4e-58	2	0	1	0	AT5G32471.1
#AT1G47786.1	1|17594030-17594200	13-70:1-168	1.4e-33	0	0	0	0	-
#AT2G07240.1	5|10972233-10972561	765-874:1-329	2.7e-48	0	0	1	0	-
#AT2G44030.1	4|6040259-6041036	47-371:778-2	1.9e-20	0	0	5	0	-
#AT2G02650.1	4|1445222-1445368	133-179:144-4	1.2e-27	0	0	0	0	-
#AT3G32330.1	3|13252198-13252416	255-327:1-219	2.7e-45	2	0	0	0	-
#AT1G55910.1	2|780883-781062	267-326:180-1	3.6e-36	0	0	0	0	-
#AT5G54660.1	5|22205570-22205755	125-192:7-186	7.8e-21	4	0	0	0	AT5G54661.1
#AT1G53025.1	1|19751408-19752724	219-532:1317-1	2.1e-46	0	0	0	0	AT1G53020.1
#AT1G45150.1	5|14736547-14736861	304-370:315-4	4.5e-16	2	0	0	0	-
#AT5G32590.1	3|13171611-13172446	1-253:836-1	1.2e-91	1	0	0	0	-
#AT3G44210.1	3|12968846-12968944	4-27:99-28	7e-12	0	0	0	0	-
#AT2G25370.1	1|27428429-27428716	48-156:288-1	5.3e-40	1	0	0	0	-
#AT2G25370.1	1|27428429-27428716	18-108:68-283	1.4e-16	0	0	2	0	-
#AT2G23680.2	2|10065590-10065748	58-111:1-159	1.6e-20	0	0	0	0	AT2G23673.1
#AT1G34910.1	1|12794772-12795269	1-132:1-498	1.2e-60	1	0	0	0	-
#AT5G52930.1	1|3867441-3868447	42-357:1007-1	4e-93	1	0	2	0	AT1G11482.1
#AT5G10336.1	5|3247496-3247600	1-34:1-102	1.5e-30	0	0	0	0	-
#AT5G02330.1	2|5844029-5845087	1-378:1-1059	3.5e-75	0	0	0	0	AT2G13920.1
#AT3G62210.1	1|25452949-25453167	76-148:1-219	3.4e-17	1	0	0	0	-
#AT4G30064.1	4|14698925-14699107	21-77:1-183	5.7e-19	2	0	0	0	AT4G30072.1
#AT5G22791.2	2|18676145-18676333	1-63:1-189	2.6e-21	1	0	0	0	-
#AT3G30730.1	2|5421947-5422078	1-46:132-1	1.2e-21	0	0	0	0	-
#AT2G22340.1	5|7506399-7506681	257-352:283-2	3.4e-26	0	0	3	0	-
#AT2G35050.1	2|15490827-15491012	484-550:186-1	1.6e-20	2	0	0	0	-
#AT5G02880.1	3|9782769-9783053	217-290:1-285	3e-21	1	0	0	0	-
#AT1G65800.1	2|10463581-10463961	24-150:381-1	2.2e-30	0	0	0	0	-
#AT1G40104.1	4|3195975-3196229	1-86:231-1	5.3e-16	3	0	0	0	-
#AT4G10400.1	4|6454210-6454479	1-93:270-1	1.5e-49	0	0	0	0	-
#AT5G08310.1	5|2675580-2675729	689-738:150-1	1.4e-28	0	0	0	0	-
#AT5G41840.1	4|2185643-2186045	211-339:8-403	1.2e-15	3	0	0	0	-
#AT5G41840.1	4|2185643-2186045	251-308:171-1	1.7e-13	1	0	0	0	-
#AT1G04625.1	2|9667233-9667361	141-183:1-129	5.2e-21	0	0	0	0	-
#AT2G24210.1	2|10298099-10298269	1-58:1-171	1.1e-23	0	0	0	0	-
#AT2G37680.1	2|1851865-1852328	35-181:464-4	7.1e-45	4	0	1	0	AT2G05133.1
#AT1G43760.1	2|2069541-2069771	379-455:231-1	1.2e-20	0	0	0	0	-
#AT5G42640.1	2|8020506-8020631	25-63:10-126	2.2e-20	0	0	0	0	-
#AT5G51250.1	4|537524-537670	34-82:147-1	2e-21	1	0	0	0	-
#AT2G13960.1	5|491194-491331	20-65:138-1	1.2e-30	0	0	0	0	-
#AT3G01610.1	1|6848294-6850398	1-793:2105-1	4.9e-133	3	0	2	0	AT1G19810.1
#AT5G59650.1	1|22950684-22951549	673-892:866-1	2.2e-36	0	0	0	0	AT1G62090.1
#AT3G05450.1	3|1576897-1577028	1-44:132-1	6e-15	1	0	0	0	-
#AT2G15370.1	2|6689463-6689778	13-93:316-1	3.5e-25	0	0	0	0	-
#AT3G04720.1	3|1284854-1285042	137-191:165-1	5.2e-21	0	0	0	0	AT3G04717.1
#AT1G77850.1	2|3279027-3279575	176-357:1-549	1.3e-74	0	0	0	0	AT2G07677.1
#AT5G50500.1	5|20568242-20568340	85-120:99-1	8.2e-13	1	0	0	0	-
#AT1G71320.1	3|23067007-23067207	22-96:201-1	1.7e-16	0	0	0	0	-
#AT1G60720.1	2|9713368-9713460	258-288:93-1	1.1e-13	1	0	0	0	-
#AT1G47603.1	1|17486694-17487986	14-393:1131-1	3.6e-197	0	0	0	0	AT1G47590.1
#AT4G05360.1	1|16409346-16409642	480-574:297-1	2.7e-36	1	0	0	0	-
#AT1G26930.1	1|9335369-9335572	341-408:204-1	5e-38	1	0	0	0	-
#AT2G36660.1	1|12435020-12435166	25-72:147-1	1.5e-16	0	0	0	0	-
#AT1G29020.1	1|10127684-10127797	475-512:114-1	2.2e-14	0	0	0	0	-
#AT1G27570.2	1|9564617-9565058	348-513:1-442	1.3e-19	3	0	1	0	-
#AT2G13150.1	2|5428731-5429595	1-227:1-862	1.4e-58	0	0	1	0	AT2G13145.1
#AT1G74310.1	4|8412559-8413215	659-887:1-657	2.4e-60	4	0	0	0	-
#AT1G35030.1	1|12768550-12768693	168-215:1-144	4.2e-31	1	0	0	0	-
#AT3G42475.1	4|4687801-4687926	1-40:126-1	6.3e-26	0	0	0	0	-
#AT3G30520.1	3|15803993-15805824	33-396:378-1832	2.3e-175	1	0	0	0	AT3G44030.1
#AT2G14290.1	2|6109681-6109863	135-194:1-183	1.1e-21	0	0	0	0	-
#AT1G76690.1	5|22007131-22008132	25-320:4-1002	9.1e-28	2	0	1	0	AT5G54206.1
#AT2G09388.1	1|16208485-16208592	49-84:1-108	3.2e-19	1	0	0	0	-
#AT4G08395.1	4|5337854-5338030	174-232:1-177	1.4e-30	1	0	0	0	-
#AT3G55670.1	3|9927592-9927996	65-207:1-405	1.7e-32	0	0	0	0	-
#AT3G17600.1	2|7532746-7532943	41-112:198-1	3.4e-25	0	0	3	0	-
#AT1G43624.1	5|12849885-12849983	1-33:1-99	2e-17	2	0	0	0	-
#AT3G30820.1	1|14353785-14353898	368-405:1-114	2e-18	0	0	0	0	-
#AT5G06000.1	5|14560407-14560532	205-246:1-126	1.7e-21	0	0	0	0	-
#AT4G09940.1	4|6233808-6233984	106-164:1-177	3.3e-29	0	0	0	0	-
#AT4G12100.1	4|7248441-7248698	376-432:258-1	3.6e-26	1	0	0	0	-
#AT3G06895.1	5|9832986-9833102	13-51:117-1	9e-21	0	0	0	0	-
#AT3G29020.1	5|16008764-16009184	68-172:1-391	1.5e-26	1	0	0	0	AT5G39995.1
#AT3G31068.1	3|11358059-11358178	1-39:120-5	8.9e-24	1	0	1	0	-
#AT2G07777.1	2|3314066-3314800	3-262:735-1	4.8e-86	0	0	0	0	AT2G07811.1
#AT4G06490.1	1|15441456-15441557	106-146:102-1	5e-17	0	0	0	0	-
#AT3G44790.1	3|16351699-16351794	174-205:96-1	4.6e-17	0	0	0	0	-
#AT5G38750.1	1|25653543-25653680	82-127:1-138	1.1e-21	1	0	0	0	-
#AT1G07890.1	1|12197725-12198321	41-164:597-1	4e-27	1	0	1	0	AT1G33660.1
#AT1G66520.1	3|12662601-12663043	259-355:443-1	3.6e-39	0	0	1	0	AT3G31005.1
#AT5G67400.1	5|22233216-22233524	215-314:309-6	1.2e-51	1	0	1	0	-
#AT3G43980.1	4|16248865-16248963	22-54:1-99	8.9e-27	0	0	0	0	-
#AT5G56070.1	5|22706991-22707131	58-104:141-1	8e-23	0	0	0	0	-
#AT3G20940.1	3|7334162-7334746	1-195:1-585	1.2e-124	0	0	0	0	-
#AT1G48850.3	3|6302893-6303147	224-297:1-255	1.6e-15	0	0	1	0	-
#AT5G25030.1	5|8629745-8630179	5-103:435-1	1.5e-27	0	0	0	0	-
#AT2G14540.1	1|23755481-23756859	5-406:1377-1	4.2e-106	1	0	1	0	AT1G64035.1
#AT2G13720.1	3|11780007-11780117	1-37:1-111	3.3e-24	0	0	0	0	-
#AT4G07666.1	1|15885242-15885813	202-342:572-1	2.4e-47	0	0	0	1	-
#AT1G67390.1	3|15341248-15341478	237-312:231-1	3.2e-24	0	0	0	0	-
#AT3G29765.1	3|11915904-11916011	480-515:108-1	1.8e-16	2	0	0	0	AT3G30281.1
#AT2G06500.1	3|17641458-17641700	496-580:1-243	7.8e-33	0	0	0	0	-
#AT3G48220.1	5|13768216-13768440	16-90:225-1	5e-44	0	0	0	0	-
#AT3G17320.1	3|5913914-5914051	49-95:138-1	8.5e-18	1	0	0	0	-
#AT3G25727.1	2|7330324-7330506	85-153:183-1	2.7e-17	0	0	0	0	-
#AT3G52430.1	3|18983036-18983357	283-379:31-322	5e-51	0	0	1	0	-
#AT5G28310.1	5|10348326-10348466	1-47:1-141	1.4e-28	0	0	0	0	-
#AT5G01800.1	1|12384052-12384165	82-123:114-1	2.8e-17	0	0	0	0	-
#AT1G67390.1	3|15347475-15347823	369-479:349-1	3.2e-64	0	0	1	0	-
#AT3G24255.1	1|25999143-25999256	308-345:3-114	3.5e-12	0	0	2	0	-
#AT2G13770.1	1|16600315-16600628	206-310:314-1	5e-32	3	0	1	0	-
#AT3G11591.1	4|13453986-13454108	7-47:123-1	6.3e-19	0	0	0	0	-
#AT4G15740.1	4|9241829-9242128	14-106:289-1	9e-39	0	0	3	0	-
#AT5G13010.1	3|5808953-5809117	522-585:165-1	3e-19	0	0	0	0	-
#AT5G64490.1	3|8518302-8518587	15-106:286-1	4.8e-23	0	0	1	0	-
#AT3G44070.1	5|14546694-14546921	190-270:228-2	1.4e-17	0	0	1	0	-
#AT3G27980.1	5|13516029-13516325	1-103:1-297	4.4e-43	0	0	0	0	-
#AT3G24255.1	2|4414134-4414469	2-113:1-336	5.8e-29	1	0	0	0	-
#AT4G05095.1	4|8465720-8465851	47-90:132-1	8e-19	0	0	0	0	-
#AT2G05370.2	2|4195200-4195463	1-89:264-1	4.3e-38	0	0	2	0	-
#AT3G32904.1	3|11628178-11628882	156-328:25-591	2.1e-52	3	0	0	0	AT3G29773.1
#AT3G32904.1	3|11628178-11628882	283-323:576-454	1e-06	3	0	0	0	AT3G29773.1
#AT2G22940.1	2|4227067-4227189	1-41:1-123	5.2e-25	0	0	0	0	-
#AT3G43590.1	3|15400729-15401221	226-346:1-493	7.6e-22	2	0	0	0	-
#AT1G51250.1	5|14612046-14612447	1-136:1-399	1.2e-35	0	0	0	0	-
#AT5G37200.1	5|14726873-14727115	39-122:1-243	6.4e-40	0	0	0	0	-
#AT5G29050.1	5|12220095-12220532	15-161:438-1	2.1e-67	0	0	0	0	-
#AT1G12480.1	1|4262107-4262265	175-220:159-21	1.3e-22	0	0	1	0	-
#AT4G24970.1	2|1959828-1959944	463-496:102-1	4.9e-20	0	0	0	0	-
#AT5G28630.1	5|10636702-10637133	5-148:1-432	7.9e-36	0	0	0	0	-
#AT2G04925.1	2|1293267-1293485	18-90:1-219	7.7e-52	0	0	0	0	AT2G04033.1
#AT3G25720.1	1|16847051-16847323	18-114:1-273	6e-20	1	0	0	0	AT1G44382.1
#AT5G25200.1	4|5284836-5285654	93-367:1-819	2.8e-91	1	0	2	0	AT4G08347.1
#AT5G41660.1	5|10150774-10151091	1-121:1-318	1.2e-21	0	0	0	0	-
#AT3G30820.1	4|3673190-3673438	313-405:249-1	7.4e-10	0	0	0	0	-
#AT3G28210.1	2|7032272-7032397	37-78:1-125	4.2e-21	1	0	1	0	-
#AT1G77815.1	5|18247047-18247199	10-58:1-153	3e-18	1	0	0	0	-
#AT5G30341.1	3|13549062-13549327	37-115:266-1	5.6e-29	3	0	0	0	-
#AT1G47680.1	1|17544234-17544392	52-104:1-159	4.5e-35	0	0	0	0	-
#AT1G57870.2	1|21906579-21906692	234-275:1-114	7.2e-18	1	0	0	0	-
#AT2G26810.1	2|11442796-11442888	1-31:93-1	5.5e-22	0	0	0	0	-
#AT5G29070.1	3|13424599-13424830	65-146:1-232	1.4e-13	0	0	1	0	-
#AT4G20690.1	1|11454212-11454352	67-113:141-2	6e-19	0	0	1	0	-
#AT2G24340.1	2|10408517-10408741	165-233:207-1	3.8e-27	0	0	0	0	-
#AT1G20140.1	1|7222937-7223095	111-163:1-159	5.1e-38	0	0	0	0	-
#AT4G11560.1	4|6995900-6996016	541-579:117-1	6.5e-19	0	0	0	0	-
#AT3G11710.1	3|12508388-12508901	396-508:508-10	4.9e-26	0	0	0	0	AT3G30813.1
#AT2G02250.1	2|598127-598708	127-305:582-1	5.5e-18	1	0	0	0	AT2G02270.1
#AT4G29180.2	3|9247985-9248122	366-417:1-138	8.8e-23	0	0	0	0	AT3G25495.1
#AT2G04420.1	5|875605-875870	118-217:266-14	5e-18	1	0	2	0	-
#AT2G04378.1	3|15955521-15955949	1-143:429-1	7.4e-69	0	0	0	0	-
#AT2G14290.1	1|21728955-21729110	301-351:156-4	9.3e-24	1	0	0	0	-
#AT4G15300.1	4|8811525-8811635	351-387:1-111	4.8e-23	0	0	0	0	AT4G15398.1
#AT4G36791.1	1|29208894-29209034	10-57:1-141	1.8e-21	1	0	0	0	-
#AT3G06650.1	2|343424-343537	489-529:1-114	9.6e-20	0	0	0	0	-
#AT5G18636.1	4|6058462-6059199	1-246:738-1	2.4e-37	3	0	3	0	-
#AT1G66510.2	5|17522228-17522326	1-33:99-1	6.7e-21	0	0	0	0	-
#AT5G01080.1	4|10527522-10527776	100-183:255-1	1.4e-23	1	0	0	0	AT4G19239.1
#AT3G25830.1	3|9450709-9451281	425-594:1-573	1.5e-30	3	0	4	0	-
#AT3G24700.1	2|5418430-5419106	1-247:677-1	9.2e-54	1	0	1	0	AT2G13128.1
#AT3G49150.1	4|2179010-2179201	377-441:1-192	1.3e-16	3	0	0	0	-
#AT3G49150.1	4|2179010-2179201	373-411:117-2	2.9e-08	1	0	1	0	-
#AT5G50500.1	5|20601583-20601681	85-120:99-1	8.2e-13	1	0	0	0	-
#AT3G24255.1	5|8703377-8703502	281-322:126-1	1.1e-19	0	0	0	0	-
#AT1G59406.1	1|21809510-21809623	1-38:114-1	2.1e-24	0	0	0	0	-
#AT2G35610.1	1|11364459-11364662	167-229:4-198	2.4e-26	1	0	0	0	-
#AT5G35995.2	5|3042540-3042680	382-421:1-141	2.8e-09	0	0	0	0	AT5G09795.1
#AT3G61028.2	4|11045002-11045247	179-254:246-1	2.6e-35	0	0	2	0	-
#AT3G20090.1	3|7007351-7007665	274-382:1-315	2.3e-46	1	0	0	0	AT3G20075.1
#AT1G49930.1	5|7615822-7616055	95-134:234-1	3.1e-12	0	0	0	0	-
#AT2G20625.1	5|10842313-10842540	3-78:228-1	5.9e-37	0	0	0	0	-
#AT3G24929.2	3|9116214-9116327	89-126:1-114	1.3e-23	2	0	0	0	-
#AT2G16380.1	2|3221531-3221680	444-491:1-147	5.4e-20	0	0	1	0	-
#AT1G66490.1	5|17524237-17524353	4-42:1-117	9.8e-21	0	0	0	0	-
#AT2G36710.1	2|2857332-2857702	309-407:1-371	1.4e-40	0	0	1	0	-
#AT3G43870.1	5|10746346-10747122	108-187:538-777	1.1e-66	0	0	0	0	-
#AT1G65790.1	2|18594149-18594813	537-712:665-1	3.4e-24	3	0	2	0	AT2G45090.1
#AT1G64300.2	1|165536-166138	1-200:603-1	5.5e-63	0	0	0	0	-
#AT1G08080.1	2|12033346-12033459	197-234:1-114	1.6e-21	0	0	0	0	-
#AT1G18770.1	2|4524816-4524953	59-104:1-138	5.5e-25	0	0	0	0	-
#AT5G01080.1	4|5555163-5555315	111-160:153-4	5.8e-14	0	0	0	0	-
#AT5G17160.1	3|15080388-15080507	3-42:120-1	7.6e-20	0	0	0	0	-
#AT3G58950.1	3|21784119-21785840	1-417:1722-1	1e-99	0	0	0	1	-
#AT1G50080.1	1|18241785-18241964	31-88:180-7	2.9e-22	0	0	0	0	-
#AT3G58880.1	3|21768488-21770167	1-454:1680-1	1.4e-142	0	0	0	1	-
#AT1G43722.1	2|3117677-3118038	9-133:362-1	3.1e-53	4	0	1	0	-
#AT4G27040.1	3|12954903-12955971	1-186:1-1069	4.8e-40	2	0	0	0	AT3G31960.1
#AT2G01790.1	1|11237748-11237852	235-269:105-1	3.5e-16	0	0	0	0	-
#AT3G44060.1	3|15854523-15854660	364-409:1-138	1.1e-21	0	0	0	0	-
#AT5G42000.1	1|24010110-24010250	110-154:141-1	7.6e-24	0	0	0	0	-
#AT3G18150.1	2|1399630-1401182	1-398:1-1427	3.4e-103	0	0	1	0	AT2G04150.1
#AT4G28830.2	3|11760125-11760349	68-115:219-1	7.3e-16	0	0	0	0	AT3G30122.1
#AT4G37500.1	2|19682676-19683194	2-124:519-1	1.9e-80	1	0	1	1	-
#AT3G57062.2	2|17225603-17225734	1-44:1-132	3.3e-28	0	0	0	0	-
#AT1G78720.1	1|17202384-17202542	409-472:159-1	3.8e-15	1	0	2	0	AT1G46048.1
#AT1G62630.1	4|8381600-8382082	470-638:483-1	5.9e-53	0	0	0	0	AT4G14610.1
#AT2G07707.1	2|3427275-3427373	126-158:1-99	3.1e-25	0	0	0	0	-
#AT1G50770.1	1|18828342-18828524	248-309:183-1	6.3e-27	0	0	0	0	-
#AT5G28950.1	5|11292999-11293112	111-148:114-1	2.1e-28	0	0	0	0	-
#AT5G26860.1	3|1714460-1714636	355-414:177-1	6.1e-26	0	0	0	0	-
#AT2G38025.1	2|15879917-15880009	204-234:1-93	8.8e-17	0	0	0	0	-
#AT5G14600.1	2|17134671-17134784	93-131:1-114	3.9e-14	1	0	0	0	-
#AT2G44020.1	3|22123976-22124161	110-164:183-4	1.9e-11	0	0	0	0	-
#AT4G37690.1	4|17948293-17948481	1-59:1-189	3.9e-28	0	0	0	0	-
#AT4G10613.1	1|11383976-11384219	66-145:1-244	5e-18	3	0	2	0	-
#AT4G03460.1	4|1535186-1535305	318-357:120-1	5.9e-22	0	0	0	0	-
#AT4G16070.1	5|10752417-10752578	97-150:1-162	2.4e-31	1	0	0	0	-
#AT2G04030.1	2|1255573-1255803	475-556:231-1	3.6e-26	0	0	0	0	AT2G03972.1
#AT4G04650.1	4|7813103-7813948	1-284:1-846	3.7e-62	1	0	0	0	AT4G13442.1
#AT2G22360.1	2|6091277-6091417	41-85:1-117	2.6e-17	0	0	0	0	-
#AT1G71400.1	1|26904319-26904489	791-847:1-171	8.2e-29	0	0	0	0	-
#AT3G23680.1	3|16306918-16307052	79-123:1-135	1.4e-18	1	0	0	0	-
#AT1G32420.1	2|8210642-8210854	46-120:213-1	6.8e-24	0	0	0	0	-
#AT5G42905.1	2|3461206-3461403	140-195:1-198	2.1e-12	0	0	0	0	-
#AT3G43870.1	4|4938723-4938981	106-186:1-259	1.6e-34	0	0	1	0	-
#AT3G01345.1	4|4634719-4635129	291-426:411-7	2.9e-44	0	0	0	0	AT4G07812.1
#AT1G47990.1	3|5872011-5872830	116-321:1-820	4.1e-63	0	0	0	0	AT3G17203.1
#AT1G64100.2	1|23275039-23276875	70-657:1834-1	1.8e-135	0	0	2	0	AT1G62860.1
#AT5G45570.1	4|5350437-5350694	1-86:258-1	3.7e-56	0	0	0	0	-
#AT4G33290.1	2|1654556-1655693	2-388:1138-1	1.9e-92	0	0	3	0	AT2G04730.1
#AT4G19330.1	4|10531262-10531480	220-292:1-219	8.9e-57	0	0	0	0	-
#AT5G38190.1	3|13031185-13031674	823-952:469-1	1.3e-23	3	0	0	0	-
#AT3G50300.1	3|18639795-18640082	1-96:1-288	2.1e-43	0	0	0	0	-
#AT3G54160.1	3|23093596-23093760	373-426:165-1	6.1e-22	0	0	0	0	-
#AT5G34881.1	3|11986517-11986863	1-115:1-347	5.9e-70	0	0	1	0	AT3G30384.1
#AT1G06148.2	1|1729336-1729470	39-82:135-1	6.6e-17	1	0	0	0	-
#AT4G32230.1	4|15567786-15567929	41-88:144-1	1.5e-26	2	0	0	0	-
#AT2G45380.1	4|16325993-16326124	1-44:132-1	4e-20	0	0	2	0	-
#AT5G36200.1	4|655770-655934	395-455:1-162	7.6e-20	1	0	0	0	-
#AT1G70910.1	1|8621896-8622204	1-105:1-309	4.8e-33	1	0	2	0	-
#AT1G33900.1	3|15675545-15675867	136-211:323-1	1.1e-13	1	0	0	0	AT3G43826.1
#AT5G36100.2	3|12671536-12671640	169-202:1-102	2.7e-15	1	0	0	0	-
#AT2G18800.1	2|5181490-5182005	3-144:516-1	1.5e-48	1	0	0	0	AT2G12660.1
#AT4G07666.1	2|5446991-5447452	116-246:462-1	1.4e-39	1	0	2	0	-
#AT5G39493.1	4|7702847-7703218	1-124:372-1	5.6e-47	0	0	0	0	-
#AT5G38440.1	5|911089-911436	1-120:348-1	1e-28	0	0	0	0	-
#AT1G24388.1	3|12121833-12121946	53-90:1-114	9.3e-16	0	0	0	0	-
#AT1G50080.1	1|1598338-1598523	28-88:183-1	3.3e-27	0	0	0	0	-
#AT5G24180.1	5|8199448-8199756	31-131:1-309	1.8e-47	0	0	0	0	-
#AT5G44950.1	5|18158932-18159343	228-364:1-412	4.6e-26	1	0	1	0	-
#AT3G45560.1	4|5892813-5892992	444-503:180-1	3.2e-37	0	0	0	0	-
#AT1G43624.1	5|12864083-12864181	1-33:1-99	4.7e-16	2	0	0	0	-
#AT2G13463.1	2|2894024-2894206	1-61:1-183	2.8e-41	0	0	0	0	-
#AT3G26880.1	3|11063660-11063878	60-132:1-219	3.6e-31	1	0	0	0	AT3G29077.1
#AT1G32660.1	1|12231673-12232350	149-381:12-678	2.8e-29	2	0	2	1	AT1G33743.1
#AT1G01530.1	3|13291269-13291448	50-105:167-1	2.8e-21	2	0	1	0	-
#AT1G60040.1	1|21901501-21901759	197-282:259-1	1.2e-41	0	0	1	0	-
#AT3G56630.1	5|12737079-12738404	55-499:1326-1	3.7e-112	2	0	4	0	AT5G33441.1
#AT2G21850.1	1|22378659-22379252	578-779:594-1	1.9e-41	0	0	0	0	-
#AT4G02210.2	3|2942141-2942377	298-376:237-1	2.4e-34	1	0	0	0	-
#AT3G20090.1	2|1878773-1879057	293-386:1-285	4.9e-47	0	0	0	0	AT2G05190.1
#AT5G14620.1	1|9630055-9630705	205-420:2-651	3.2e-86	2	0	3	0	AT1G27671.1
#AT3G11380.1	4|6485900-6486250	6-120:351-1	6.9e-33	4	0	0	0	-
#AT5G30341.1	3|13662168-13662410	55-78:243-172	5.3e-13	0	0	0	0	-
#AT3G18970.1	4|686852-687158	339-439:307-4	6.5e-55	1	0	1	0	-
#AT3G43150.1	4|3654418-3655030	1-182:1-613	5.4e-80	0	0	0	0	AT4G06597.1
#AT1G56418.1	1|21221459-21221572	35-72:114-1	1.3e-23	0	0	0	0	-
#AT3G17712.3	3|6295464-6295649	535-579:1-138	1.1e-14	1	0	0	0	-
#AT3G17560.1	3|5855182-5855403	307-379:222-1	1.9e-16	0	0	0	0	-
#AT2G22960.1	5|5460200-5460484	121-160:1-120	8.1e-25	0	0	0	0	-
#AT2G02360.1	2|613172-613579	133-271:408-1	2.8e-45	0	0	0	0	-
#AT5G29070.1	4|4729862-4730005	24-71:1-144	5.3e-22	0	0	0	0	-
#AT3G59550.1	4|6607076-6607276	636-682:201-1	5.9e-12	0	0	0	0	-
#AT4G08039.1	5|19122047-19122232	12-68:1-186	4e-11	2	0	0	0	-
#AT5G59150.1	1|17489154-17489447	86-183:294-1	9.9e-62	0	0	0	0	AT1G47595.1
#AT2G07749.1	5|1817799-1817897	8-39:1-96	1.9e-21	1	0	0	0	-
#AT4G19910.1	4|10801741-10801854	62-99:114-1	3.2e-17	1	0	0	0	-
#AT3G59740.1	3|22059103-22059534	514-659:432-1	9.5e-68	0	0	0	0	-
#AT2G16570.1	2|7172247-7172387	366-414:1-141	7.2e-25	0	0	0	0	AT2G16550.1
#AT5G03910.1	5|1058834-1058956	12-48:111-1	1.2e-14	0	0	0	0	-
#AT1G07560.1	2|12465852-12468452	30-658:1-2601	1e-55	1	0	1	0	AT2G29010.1
#AT1G61480.1	1|22701562-22701867	273-419:306-1	1.7e-33	1	0	0	0	AT1G61665.1
#AT1G60720.1	2|8303900-8304028	152-194:1-129	1.5e-20	0	0	0	0	-
#AT3G61440.3	2|1609971-1610219	142-191:1-249	6.3e-18	0	0	0	0	AT2G04610.1
#AT3G32050.1	4|4910368-4910457	89-118:90-1	4e-22	0	0	0	0	-
#AT1G56400.2	5|22268045-22269124	117-438:1-1080	8.3e-55	3	0	1	2	-
#AT5G27060.1	2|6507539-6508871	7-483:1-1330	9.9e-135	0	0	2	0	AT2G15040.1
#AT5G35695.1	5|12183851-12184417	25-180:1-567	5.5e-65	2	0	1	1	AT5G32522.1
#AT5G25290.1	1|25355071-25356100	46-395:1-1030	5.8e-43	0	0	1	0	AT1G67645.1
#AT2G25740.1	5|9932990-9933588	1-77:599-393	3.5e-13	3	0	0	0	-
#AT2G13430.1	2|12810625-12810765	18-60:1-129	1e-17	1	0	0	0	-
#AT1G34380.2	1|12575863-12576212	75-163:350-1	4.6e-46	0	0	0	0	-
#AT2G25370.1	1|12994549-12994716	83-138:168-1	7.8e-20	0	0	0	0	-
#AT2G25370.1	1|12994549-12994716	17-69:41-150	5.2e-06	0	0	1	0	-
#AT1G17630.1	4|7028747-7029172	16-155:7-426	4e-61	2	0	0	0	-
#AT4G31740.1	4|17083345-17083590	77-157:1-243	1e-42	1	0	0	0	-
#AT3G30230.1	4|3920510-3920686	1-59:1-177	5.6e-27	0	0	0	0	-
#AT1G16970.1	3|11713427-11713705	49-109:275-1	1.3e-25	0	0	1	0	-
#AT2G13430.1	4|6054513-6054656	18-60:144-16	1.4e-14	1	0	0	0	-
#AT4G00620.1	4|258763-258876	1-38:114-1	4e-16	0	0	0	0	-
#AT3G51700.1	1|12645447-12645566	247-286:120-1	5.2e-14	0	0	0	0	-
#AT3G49980.1	4|2136488-2137554	14-371:1-1067	1.9e-64	1	0	2	1	AT4G04375.1
#AT3G29790.1	5|12923658-12923759	87-120:102-1	4e-19	0	0	0	0	-
#AT5G18140.1	1|16061598-16061783	257-333:186-1	1e-19	0	0	0	0	-
#AT4G24140.1	4|6586549-6586731	3-81:183-1	3.4e-11	0	0	0	0	-
#AT1G26840.1	1|26201520-26201618	156-187:99-1	1.3e-16	0	0	0	0	-
#AT2G25370.1	1|13219916-13220035	46-73:1-84	4.1e-16	0	0	0	0	-
#AT4G17200.1	3|5390608-5391744	1-381:1137-1	2e-133	1	0	3	0	AT3G15935.1
#AT5G52410.1	1|5520979-5521314	343-456:327-1	6.6e-30	2	0	2	0	-
#AT4G29370.1	1|10810490-10810648	1-60:1-159	8e-16	0	0	0	0	-
#AT5G01080.1	4|3524452-3524643	91-147:4-174	1.9e-21	1	0	0	0	-
#AT3G43580.1	2|1219281-1219856	1-190:1-576	1.4e-63	0	0	0	0	-
#AT1G36100.1	5|12195563-12195730	1-56:1-168	3.1e-29	0	0	0	0	-
#AT1G17720.1	3|7472591-7472734	458-496:28-144	3.6e-21	0	0	0	0	-
#AT2G07776.2	2|3403720-3404046	1-109:327-1	3.6e-68	0	0	0	0	AT2G07663.1
#AT1G28327.1	1|11498620-11499558	8-242:939-1	1.7e-23	2	0	1	0	-
#AT2G26430.3	4|2589646-2590028	62-198:1-380	2e-57	1	0	1	0	AT4G05053.1
#AT1G30930.1	1|11017833-11018990	1-375:1158-1	8.4e-108	1	0	0	0	AT1G30935.1
#AT1G32430.1	1|11697987-11698770	258-354:291-1	7.2e-48	0	0	0	0	-
#AT1G32430.1	1|11697987-11698770	48-217:294-777	2.9e-47	0	0	2	1	-
#AT1G43624.1	5|12815884-12815982	1-33:1-99	1.8e-16	2	0	0	0	-
#AT1G50080.1	2|4314376-4314573	27-90:192-1	1.3e-22	0	0	0	0	-
#AT1G60986.1	2|10939290-10939412	52-92:1-123	3.8e-29	0	0	0	0	AT2G25687.1
#AT1G14800.1	4|2339199-2339387	91-153:189-1	1.1e-18	0	0	0	0	-
#AT1G35617.1	3|15691012-15691374	1-121:1-363	1.7e-47	0	0	0	0	-
#AT5G16140.2	5|4888801-4888962	7-60:1-162	3e-41	0	0	0	0	-
#AT1G04625.1	1|17406246-17406521	129-220:276-1	1.6e-35	1	0	0	0	-
#AT4G03370.1	4|1475856-1476014	41-92:156-1	9.2e-24	0	0	0	0	-
#AT4G22180.1	4|11740083-11741260	5-395:1-1178	2.3e-98	2	0	1	0	AT4G22185.1
#AT2G42460.1	1|893566-893895	330-441:1-330	2.3e-26	0	0	0	0	AT1G03580.1
#AT1G55800.1	4|13378391-13378492	16-49:102-1	5.3e-17	0	0	0	0	-
#AT3G61510.1	5|10328882-10329702	1-100:821-422	4.5e-76	0	0	0	0	AT5G28360.1
#AT3G61510.1	5|10328882-10329702	10-44:715-813	7.5e-06	2	0	0	0	AT5G28360.1
#AT1G43722.1	4|2090056-2090157	147-180:1-102	1.6e-17	0	0	0	0	-
#AT4G11650.1	4|7023465-7024036	132-231:303-1	3.2e-55	0	0	1	0	AT4G11642.1
#AT1G61580.1	5|16976347-16976604	304-389:1-258	7.9e-46	0	0	0	0	AT5G42445.1
#AT3G32047.1	3|7336903-7337224	277-337:1-322	1.3e-14	0	0	1	0	-
#AT2G03560.1	2|1693208-1693465	182-268:1-258	3.6e-26	1	0	2	0	-
#AT5G40390.1	5|16165715-16165873	710-761:1-159	2.9e-15	0	0	0	0	-
#AT5G39970.1	4|6963662-6963799	38-83:1-138	2.9e-23	1	0	0	0	-
#AT2G03930.2	1|16818625-16818771	54-101:1-147	1.1e-17	0	0	0	0	-
#AT2G10450.1	5|24798377-24798607	32-82:1-231	4.8e-21	1	0	0	0	-
#AT1G24380.1	2|5735757-5735894	8-53:138-1	1.9e-30	0	0	0	0	-
#AT1G58270.1	2|9421697-9422461	187-379:765-1	2.4e-37	1	0	0	0	AT2G22150.1
#AT3G13280.1	4|8461168-8461546	109-199:282-1	1.1e-14	3	0	0	0	-
#AT5G33320.1	2|11161805-11162264	170-341:1-460	5.3e-26	0	0	2	0	AT2G26220.1
#AT5G35540.1	5|13723478-13723894	94-189:1-417	1.9e-48	0	0	0	0	-
#AT2G29830.1	2|12661625-12662305	31-383:1-681	1.6e-83	0	0	0	0	AT2G29610.1
#AT5G26810.1	1|21156058-21156285	76-155:228-1	1.5e-25	0	0	0	0	AT1G56490.1
#AT3G58100.1	2|17642703-17642927	22-96:225-1	1.8e-37	2	0	0	0	-
#AT2G25370.1	5|15230984-15231205	48-124:222-1	3.9e-33	2	0	0	0	-
#AT2G25370.1	5|15230984-15231205	18-108:2-217	4.3e-15	1	0	2	0	-
#AT1G33020.1	1|11026271-11026718	225-368:448-1	2e-40	0	0	1	0	AT1G30945.1
#AT4G02320.1	5|10275275-10275548	383-472:274-4	4.1e-29	1	0	1	0	AT5G28287.1
#AT5G30520.1	4|2844576-2845016	1-119:441-1	3.8e-36	0	0	0	0	AT4G05575.1
#AT2G20540.1	2|8847515-8848122	242-518:1-608	8.2e-38	3	0	5	0	AT2G20555.1
#AT5G46520.1	5|5944960-5945172	335-405:213-1	2.6e-25	0	0	0	0	-
#AT3G45700.1	3|16774852-16775013	106-159:1-162	7.3e-25	0	0	0	0	-
#AT2G11570.1	2|4643561-4643728	230-285:168-1	1.6e-37	1	0	0	0	-
#AT1G45100.1	5|16100068-16100334	264-302:267-151	8.1e-14	0	0	0	0	-
#AT1G19410.1	1|6771624-6771875	39-135:1-252	1.2e-17	0	0	0	0	-
#AT3G52180.2	3|19488209-19488310	165-197:1-99	1.6e-16	0	0	0	0	-
#AT1G80670.1	2|14936046-14936141	254-285:1-96	1.1e-19	1	0	0	0	-
#AT5G18661.1	5|6223336-6223491	1-52:156-1	1.3e-34	0	0	0	0	-
#AT2G16020.1	5|10426682-10426888	8-76:207-1	1.6e-27	2	0	0	0	-
#AT1G43624.1	5|12861842-12861940	1-33:1-99	1.7e-15	2	0	0	0	-
#AT5G35695.1	3|14021479-14021925	48-205:1-447	4.2e-55	2	0	0	0	-
#AT2G02061.1	4|1869581-1869742	120-166:162-1	5.2e-16	0	0	0	0	-
#AT5G41820.1	4|142038-142564	296-563:527-1	4e-29	0	0	2	0	-
#AT1G52950.1	3|12979247-12979555	345-447:309-1	3e-35	0	0	0	0	-
#AT1G43720.1	4|3725043-3725813	1-231:1-771	2.1e-55	4	0	3	0	-
#AT5G38570.1	5|15443911-15444167	293-379:254-1	9.6e-31	2	0	1	0	-
#AT3G16555.1	3|5635207-5635437	265-342:4-230	1.6e-24	0	0	2	0	-
#AT4G40040.2	1|28392780-28393309	23-136:7-530	1.8e-36	1	0	0	0	AT1G75610.1
#AT3G04160.1	3|1198147-1198332	86-151:1-177	1.6e-22	1	0	0	0	-
#AT2G02103.1	3|14227577-14228307	162-403:731-1	2e-74	2	0	1	0	AT3G42047.1
#AT4G21380.1	1|12362062-12362280	320-392:4-219	1.9e-20	0	0	0	0	-
#AT1G47410.1	5|12084555-12084680	114-155:1-126	1.1e-32	0	0	0	0	-
#AT2G06845.1	4|18577903-18578274	191-313:372-1	8.2e-24	0	0	0	0	-
#AT3G11710.1	3|12511302-12511588	304-397:287-1	2.5e-50	0	0	0	0	AT3G30817.1
#AT4G05095.1	2|12787591-12787770	64-118:180-1	7.5e-16	0	0	0	0	-
#AT1G58260.1	2|16409614-16409976	71-186:1-363	2.4e-23	1	1	0	0	-
#AT2G42470.1	1|892823-892975	476-524:1-153	2.8e-11	1	0	0	0	AT1G03580.1
#AT4G40000.1	2|18663747-18663869	10-52:1-123	7.2e-16	0	0	2	0	-
#AT5G50115.1	5|20597492-20597914	276-391:423-1	4.9e-46	0	0	0	0	-
#AT5G44070.1	5|17738242-17738638	345-463:34-397	7.5e-31	0	0	1	0	-
#AT5G06680.1	1|14041228-14041383	181-232:1-156	2.8e-26	0	0	0	0	-
#AT4G17960.1	4|4714940-4715023	75-112:84-1	2.4e-16	1	0	0	0	-
#AT1G31990.1	2|8874617-8874966	213-325:350-1	6.2e-46	0	0	0	0	-
#AT5G03610.1	1|25424709-25425166	230-359:458-1	2.1e-29	1	0	0	0	-
#AT2G17640.1	1|29470363-29471278	63-243:916-1	2.1e-21	0	0	0	2	AT1G78330.1
#AT3G23540.1	3|8433891-8433983	13-43:1-93	2.5e-19	1	0	0	0	-
#AT1G11620.1	1|3912083-3912682	171-362:1-597	2.2e-66	3	0	0	0	-
#AT4G30200.4	4|7891982-7892110	235-277:1-129	3.3e-15	0	0	0	0	-
#AT1G37000.1	4|2264109-2264570	65-215:1-455	1.1e-26	0	0	1	0	-
#AT1G13130.1	1|16236398-16236727	36-150:330-1	5.3e-31	2	0	2	0	-
#AT4G07666.1	2|5462908-5463293	175-303:386-1	4.4e-58	0	0	1	0	-
#AT2G24080.1	3|16038272-16038535	285-356:207-1	2.7e-22	0	0	0	0	-
#AT5G32590.1	5|11096143-11098337	1-761:2195-1	7.2e-68	3	0	2	0	AT5G29040.1
#AT2G06908.1	5|11130930-11131040	2-45:1-111	1.6e-16	2	0	0	0	-
#AT2G22820.1	4|16471028-16471174	12-60:147-1	6e-24	0	0	0	0	-
#AT3G59660.1	3|22030631-22031073	531-584:250-7	8.3e-15	0	0	0	0	-
#AT1G32720.1	2|6046987-6047211	109-183:1-225	3.4e-42	0	0	0	0	-
#AT1G59820.1	1|3428028-3428297	1124-1213:1-270	1.2e-47	0	0	0	0	AT1G10419.1
#AT3G57770.1	5|2974897-2975088	1-52:192-38	1.4e-19	1	0	1	0	-
#AT1G66390.1	1|24763275-24763577	84-194:1-303	2.6e-25	0	0	0	0	-
#AT1G24380.1	3|8130272-8130847	102-293:576-1	1.6e-125	0	0	0	0	AT3G22937.1
#AT1G03360.1	1|21326688-21326879	253-316:1-192	2e-35	0	0	0	0	-
#AT3G15170.1	1|19827417-19827551	117-160:135-1	1.3e-15	1	0	0	0	-
#AT3G44790.1	3|21567962-21568186	114-193:225-1	5.2e-19	1	0	0	0	-
#AT2G13430.1	1|13639194-13639325	24-67:132-1	1.2e-15	0	0	0	0	-
#AT1G62670.1	1|23297468-23297719	1-84:1-252	9.7e-49	0	0	0	0	-
#AT1G31510.1	1|22862433-22862522	169-201:90-1	1.5e-08	0	0	0	0	-
#AT1G66760.1	1|24905672-24905993	377-456:1-319	8.9e-22	0	0	1	0	-
#AT1G11080.1	4|8623281-8623388	442-477:1-108	8.2e-19	0	0	0	0	-
#AT2G16950.2	2|7361204-7361789	693-806:1-580	1.1e-15	1	0	0	1	-
#AT4G15260.1	4|8740425-8740517	83-113:1-93	2.3e-18	0	0	0	0	-
#AT3G02470.4	3|6060747-6061861	8-332:1-1115	2.5e-27	1	1	1	0	AT3G17715.1
#AT3G30200.1	1|15003018-15003571	50-168:554-1	4e-45	1	0	0	0	AT1G40089.1
#AT4G33510.1	2|5292799-5292915	192-230:117-1	2e-15	0	0	0	0	AT2G12890.1
#AT1G60720.1	5|10468879-10468998	115-153:117-1	3e-18	1	0	0	0	-
#AT2G12280.1	2|4909283-4909402	51-90:1-120	1.8e-30	0	0	0	0	AT2G12230.1
#AT2G11851.1	2|9481533-9481658	16-49:1-126	1.1e-14	0	0	0	0	-
#AT5G27460.1	2|3133122-3133397	90-180:1-274	6.9e-47	2	0	1	0	-
#AT5G17750.1	5|5855689-5855953	304-387:1-260	1.5e-35	2	0	1	0	-
#AT5G32590.1	4|3705453-3707758	33-388:1154-2306	1.5e-106	2	0	2	0	AT4G06608.1
#AT1G66600.1	1|24851672-24851851	2-73:1-180	9.6e-17	0	0	0	0	-
#AT3G24610.1	3|22377941-22378030	47-76:1-90	2.9e-15	0	0	0	0	-
#AT5G47120.1	5|15490535-15490813	52-112:276-1	7.8e-21	1	0	0	0	-
#AT1G09650.1	4|10609424-10610233	56-329:810-4	2.9e-112	0	0	0	0	AT4G19452.1
#AT1G05610.1	3|21752120-21752254	176-220:1-135	5.6e-25	2	0	0	0	-
#AT1G24996.1	2|6731748-6732020	24-113:273-1	2.3e-37	0	0	0	0	-
#AT5G28810.1	2|2536395-2536490	2-33:1-96	1e-11	0	0	0	0	-
#AT2G13430.1	1|24772876-24773025	18-67:1-150	1.5e-21	1	0	0	0	-
#AT1G53340.1	5|500300-500554	583-667:255-1	1.3e-41	0	0	0	0	-
#AT3G29765.1	1|16125162-16125272	499-535:1-111	1e-17	0	0	0	0	-
#AT1G20940.1	1|7015232-7015660	7-148:429-1	1.1e-61	0	0	0	0	-
#AT4G10400.1	4|6448660-6448923	321-408:264-1	3.3e-44	0	0	0	0	-
#AT5G06020.1	5|1754898-1755347	1-150:450-1	9.7e-62	0	0	0	0	-
#AT2G37530.1	3|16222294-16222383	62-91:1-90	1.1e-17	0	0	0	0	-
#AT3G06895.1	5|8972458-8972559	18-51:1-102	1.9e-21	1	0	0	0	-
#AT3G24580.1	2|1649158-1649642	10-173:1-485	6.2e-51	3	0	0	1	-
#AT2G13720.1	3|12737995-12738120	1-42:1-126	2.4e-16	1	0	0	0	-
#AT5G06020.1	5|14555138-14555525	1-151:1-388	7.7e-43	0	0	4	0	AT5G36903.1
#AT4G02740.1	4|5425008-5425706	15-164:1-482	2.1e-19	0	0	0	0	-
#AT2G42720.1	2|7274992-7275270	354-443:279-1	7.5e-29	0	0	0	0	-
#AT1G43722.1	1|16355280-16356329	10-315:1050-1	1e-88	7	1	4	0	-
#AT3G06650.1	3|2069582-2069821	493-581:240-1	1.3e-21	1	0	2	0	-
#AT5G22791.1	5|7606738-7607381	1-222:644-1	8.7e-76	0	0	1	0	AT5G22792.1
#AT4G38510.5	2|8994149-8996537	26-494:2389-1	1.1e-31	0	0	0	1	AT2G20910.1
#AT2G03570.1	2|5798594-5798851	4-89:258-1	2.7e-39	0	0	0	0	AT2G13851.1
#AT1G31740.1	2|1345889-1346335	19-127:438-1	7.1e-29	0	0	0	0	-
#AT1G18200.1	1|6262098-6262295	147-215:198-1	1.8e-37	0	0	0	0	AT1G18191.1
#AT5G35050.1	3|11350984-11351590	1-203:607-1	1.1e-109	3	0	2	0	AT3G29520.1
#AT5G18340.1	5|6067852-6068224	214-341:373-1	9.1e-38	0	0	1	0	-
#AT1G67390.1	5|14099527-14100435	103-254:454-909	8.9e-36	1	0	2	0	-
#AT1G67390.1	5|14099527-14100435	112-252:409-1	3.9e-34	3	0	2	0	-
#AT2G36695.1	2|15389159-15389317	25-77:1-159	1.7e-27	0	0	0	0	-
#AT3G43574.1	2|1421475-1421681	1-69:207-1	1.4e-39	1	0	0	0	-
#AT3G43580.1	1|12711605-12711787	109-166:183-1	4.2e-16	0	0	0	0	-
#AT1G43722.1	5|14185356-14185744	193-319:10-389	8.7e-69	0	0	1	0	-
#AT5G52460.1	3|19856745-19856867	3-47:1-123	1.2e-15	0	0	0	0	-
#AT2G12875.1	2|5297829-5298014	242-303:186-1	5.4e-18	1	0	2	0	-
#AT1G78720.1	1|24726317-24726454	418-475:1-138	7e-20	0	0	0	0	-
#AT3G04230.1	2|3673321-3673419	1-33:99-1	5.9e-17	0	0	0	0	-
#AT3G30840.1	5|15078825-15078920	27-58:96-1	7.7e-18	0	0	0	0	-
#AT3G23110.1	2|1562102-1562329	756-815:44-228	1.9e-21	1	0	1	0	-
#AT2G43235.1	1|11637187-11637408	138-213:1-222	1e-23	0	0	0	0	-
#AT3G61340.1	2|13723676-13723955	92-192:1-280	1.2e-10	0	0	1	0	-
#AT1G13470.1	1|4624345-4624488	104-178:144-1	1.4e-11	1	0	0	0	-
#AT2G34520.1	2|3449060-3449259	98-164:1-200	7.3e-38	0	0	1	0	-
#AT2G31340.1	2|13406076-13406667	122-154:592-494	1.3e-15	0	0	0	0	-
#AT1G23460.1	1|8331597-8332133	324-460:64-537	3.7e-47	0	0	0	0	AT1G23470.1
#AT1G61990.1	1|22940370-22940738	22-148:369-4	7.8e-53	0	0	0	0	AT1G62055.1
#AT3G60150.1	3|22562227-22562328	109-142:102-1	7.3e-25	0	0	0	0	-
#AT1G33860.2	5|3253013-3253120	21-56:1-108	7.4e-20	0	0	0	0	-
#AT5G37930.1	5|15188972-15189268	127-224:297-1	1.8e-35	0	0	0	0	-
#AT5G50115.1	5|20563604-20564574	276-397:971-531	1.5e-38	0	0	0	0	-
#AT5G50115.1	5|20563604-20564574	302-414:104-541	7.1e-23	2	0	0	0	-
#AT2G32295.1	2|4937528-4937751	152-216:1-224	5.6e-18	0	0	1	0	-
#AT5G27080.1	5|9519717-9519978	22-107:259-1	1.9e-29	1	0	1	0	AT5G27043.1
#AT2G40711.1	3|14777622-14777753	50-93:132-1	2.4e-22	0	0	0	0	-
#AT1G43624.1	5|11309587-11309685	1-33:99-1	2.8e-16	0	0	0	0	-
#AT3G62030.3	3|22847683-22847787	217-259:1-105	2e-21	0	0	0	0	-
#AT3G03776.1	1|13154361-13154554	37-116:1-194	1.7e-22	0	0	1	0	-
#AT3G32050.1	2|6903089-6903283	113-159:195-55	8.7e-17	1	0	0	0	AT2G15850.1
#AT5G18670.1	3|1938468-1938680	419-489:213-1	1.2e-34	0	0	0	0	-
#AT5G22110.1	2|13453334-13455006	203-526:1670-1	4e-19	1	0	2	2	AT2G31625.1
#AT1G75270.1	5|14292931-14293578	1-212:1-648	8.5e-102	0	0	0	0	AT5G36270.1
#AT4G03728.1	2|5412012-5412215	31-98:204-1	5.8e-42	1	0	0	0	-
#AT3G15351.2	4|2587527-2587643	83-121:1-117	3.5e-20	0	0	0	0	AT4G05049.1
#AT4G16807.1	3|14288699-14288821	68-108:1-123	1.1e-19	0	0	0	0	-
#AT3G22370.1	5|25471523-25471789	3-109:267-1	1.7e-28	1	0	1	0	-
#AT1G54215.1	3|4612162-4612284	123-163:123-1	1e-15	0	0	0	0	AT3G13965.1
#AT4G20690.1	1|8830541-8830696	65-116:1-156	4.3e-30	0	0	0	0	-
#AT4G20690.1	1|8816163-8816318	65-116:1-156	4.3e-30	0	0	0	0	-
#AT5G49990.1	1|16043178-16043309	402-444:1-129	5.1e-26	0	0	0	0	-
#AT3G51110.1	5|9023061-9023183	116-155:120-1	6.5e-26	1	0	0	0	-
#AT2G25370.2	5|18520086-18520223	16-73:1-135	9e-27	0	0	0	0	-
#AT2G25370.2	5|18520086-18520223	77-94:125-66	8.1e-06	0	0	0	0	-
#AT5G45570.1	2|3938140-3938518	1-127:1-379	1.2e-48	3	0	1	0	-
#AT3G42780.1	5|9281834-9281926	147-176:4-93	1.6e-23	0	0	0	0	-
#AT3G58930.1	3|21778384-21780014	1-482:1631-1	1.7e-158	0	0	0	1	-
#AT4G13570.1	4|2184077-2184340	31-118:264-1	3.3e-58	0	0	0	0	AT4G04408.1
#AT1G29020.1	1|10119537-10119653	429-467:117-2	4.7e-18	0	0	1	0	-
#AT2G44030.1	2|18711548-18711700	1-52:153-4	5.5e-29	0	0	0	0	-
#AT3G21210.1	4|8619732-8619863	747-790:132-1	1.3e-11	0	0	0	0	-
#AT3G19515.2	1|11126677-11126928	421-507:252-1	2.8e-27	1	0	0	0	-
#AT3G48950.1	3|18225523-18226008	306-468:486-1	1.4e-70	0	0	0	0	AT3G49162.1
#AT2G22440.1	2|1715189-1715514	148-256:326-1	4.7e-21	2	0	1	0	-
#AT1G50780.1	3|15570446-15571144	111-322:699-1	1.4e-38	0	0	0	0	-
#AT1G14060.1	1|6264256-6264591	59-179:336-1	1.8e-25	1	0	0	0	-
#AT5G41780.1	1|23868610-23869002	7-125:4-390	8.1e-29	0	0	0	0	-
#AT2G04060.1	4|1778755-1778901	411-463:147-1	2.7e-20	0	0	0	0	-
#AT5G42800.1	4|6171298-6171534	280-361:237-1	1.4e-43	3	0	0	0	-
#AT5G16360.1	5|5348417-5348774	146-281:358-1	6.2e-26	0	1	1	1	AT5G16336.1
#AT5G28450.1	2|53491-53613	1-40:123-1	8.7e-22	0	0	0	0	-
#AT5G54330.1	5|22622100-22622374	238-356:275-1	3.9e-22	1	0	1	0	-
#AT2G16390.1	3|13289159-13289686	676-851:1-528	7.2e-60	2	0	0	0	AT3G32370.1
#AT1G66530.1	1|21934902-21935012	554-590:111-1	6.6e-20	0	0	0	0	-
#AT4G05040.3	4|1522574-1523218	183-387:645-1	1.4e-20	3	1	1	0	AT4G03437.1
#AT5G28950.1	5|11278357-11279099	33-99:742-540	1.3e-36	1	0	1	0	-
#AT3G44070.1	3|15828180-15829088	1-276:909-1	1.3e-58	0	0	0	0	-
#AT1G59675.1	1|21173778-21173996	35-107:219-1	5.1e-34	0	0	0	0	-
#AT2G13770.1	4|1291166-1291420	257-341:1-255	3.2e-40	1	0	0	0	-
#AT4G21180.1	4|3308302-3308406	63-94:1-96	4.7e-19	0	0	0	0	-
#AT3G12840.1	3|864722-864844	52-92:1-123	1.1e-21	1	0	0	0	-
#AT3G32100.1	5|10985348-10985479	34-77:132-1	1.1e-20	0	0	0	0	-
#AT1G34910.1	1|12787943-12788440	1-132:1-498	1.2e-60	1	0	0	0	-
#AT1G50080.1	3|10544456-10544638	30-90:183-1	8.5e-22	1	0	0	0	-
#AT5G33390.1	3|12691958-12692083	77-118:126-1	3.6e-17	0	0	0	0	-
#AT5G33330.1	5|23344110-23344220	7-43:111-1	8.9e-19	0	0	0	0	-
#AT4G11240.1	4|6851029-6851190	264-317:1-162	3.4e-34	0	0	0	0	-
#AT3G43470.1	2|6860361-6860576	338-409:216-1	3e-32	0	0	0	0	-
#AT3G21990.1	3|7747666-7748109	110-256:1-444	6e-77	1	0	0	0	AT3G21985.1
#AT3G25727.1	2|1587783-1587911	110-151:1-126	3.6e-16	0	0	0	0	-
#AT1G53720.1	1|17188668-17188898	125-205:231-1	6.4e-32	0	0	0	0	-
#AT4G16470.1	4|9282792-9282902	361-395:111-7	3.4e-18	0	0	0	0	-
#AT4G01550.2	4|646487-646582	263-293:96-1	3.3e-10	0	0	0	0	-
#AT4G03430.1	3|9134758-9134916	793-845:1-159	9.2e-25	2	0	0	0	-
#AT4G10190.1	4|6368048-6368519	197-357:1-472	2.5e-40	1	0	1	0	AT4G10201.1
#AT2G22340.1	4|1774637-1774909	244-340:273-2	4.3e-21	0	0	1	0	-
#AT2G23680.1	2|10064209-10064536	4-78:7-328	1.1e-36	0	0	0	0	AT2G23673.1
#AT4G10200.1	5|10413599-10415152	260-725:1-1554	8.9e-48	1	1	3	0	-
#AT2G45403.1	1|12410850-12410990	108-154:141-1	1.9e-23	0	0	0	0	-
#AT4G22100.1	4|11703366-11703692	428-500:219-1	2.1e-40	0	0	0	0	-
#AT5G26270.1	1|21581324-21581641	170-279:1-318	8.1e-21	1	0	0	0	-
#AT3G25270.1	1|9707299-9707556	45-130:258-1	1.6e-31	0	0	0	0	-
#AT3G18720.1	5|23176663-23176833	30-85:165-1	3.4e-20	0	0	0	0	-
#AT5G50220.1	1|11702904-11703164	276-357:1-261	1e-25	0	0	0	0	-
#AT5G27610.1	5|12309413-12309571	703-753:7-159	3.5e-25	0	0	0	0	-
#AT3G32036.1	3|12806658-12806768	1-37:111-1	5e-27	0	0	0	0	-
#AT3G13680.1	3|5438169-5438285	1-39:1-117	2.9e-22	0	0	0	0	-
#AT5G53635.1	5|20429300-20429931	87-293:1-632	2.4e-45	2	0	3	0	-
#AT3G14550.1	3|4868415-4868537	1-41:123-1	5.9e-26	0	0	0	0	-
#AT2G13430.1	1|27972773-27972907	16-60:1-135	1.1e-18	0	0	0	0	-
#AT1G31885.1	2|9022940-9024178	45-323:736-1	1.3e-70	3	0	2	0	AT2G21020.1
#AT3G43480.1	5|17404479-17404826	36-160:348-1	1.2e-37	0	0	2	0	-
#AT5G44840.1	5|18102101-18102241	2-50:141-1	7.8e-24	0	0	0	0	-
#AT4G20480.1	1|5900170-5900277	11-46:1-108	2.4e-09	0	0	0	0	-
#AT5G28800.1	5|18471186-18471500	28-118:4-315	1.9e-31	0	0	0	0	-
#AT4G29970.1	3|3378386-3378592	216-283:1-207	7.7e-22	0	0	0	0	-
#AT2G41380.1	2|17258339-17258575	73-161:14-237	8.9e-33	2	0	1	0	AT2G41391.1
#AT5G40090.1	5|16492045-16492317	358-447:273-4	7.8e-45	0	0	0	0	-
#AT3G55740.1	1|15653602-15654224	106-262:623-1	5.4e-39	0	0	1	0	AT1G41890.1
#AT5G14850.1	1|1943198-1944028	246-463:831-1	1.2e-31	0	0	3	1	AT1G06370.1
#AT3G23680.1	1|17578916-17579074	76-123:1-144	4.5e-19	0	0	0	0	-
#AT2G09388.1	5|11092718-11092831	1-38:114-1	2.8e-22	1	0	0	0	-
#AT3G28370.1	3|10608610-10610145	25-223:1-1203	3.8e-33	1	0	0	0	AT3G28350.1
#AT3G24255.2	3|8795677-8796037	283-363:1-358	1.3e-24	0	0	1	0	-
#AT3G11710.1	3|12502459-12502638	506-551:180-1	2e-12	0	0	0	0	AT3G30812.1
#AT4G19690.2	5|18222752-18223112	152-246:361-1	6.7e-32	1	0	0	0	-
#AT1G17910.1	3|18830299-18830454	244-294:1-153	6.1e-09	0	0	0	0	-
#AT3G19470.2	2|1651891-1652151	185-274:1-261	2.9e-31	0	0	0	0	-
#AT3G30230.1	5|13787669-13788204	373-527:536-1	1.4e-36	2	0	1	0	-
#AT5G53740.1	5|21990633-21990808	202-253:176-21	5.2e-28	0	0	0	0	-
#AT5G48010.2	5|19456062-19456184	19-59:1-123	1e-18	1	0	0	0	-
#AT2G04920.1	5|25226827-25227298	1-154:472-1	2.1e-33	0	0	1	0	-
#AT4G02733.1	4|1214325-1214429	1-35:105-1	5e-16	0	0	0	0	-
#AT1G43624.1	5|12867075-12867173	1-33:1-99	1.4e-16	2	0	0	0	-
#AT1G71680.1	5|15898785-15898898	327-364:114-1	2.7e-16	0	0	0	0	-
#AT5G40260.1	3|1958990-1959106	160-198:1-117	6.1e-17	0	0	0	0	AT3G06433.1
#AT2G36180.1	5|17543143-17543487	1-143:1-345	4.8e-47	0	0	2	0	-
#AT2G13430.1	5|14231954-14232121	18-80:168-1	1.7e-16	1	0	0	0	-
#AT4G15093.1	3|5570869-5571074	1-73:206-1	1.7e-34	2	0	1	0	-
#AT4G08406.1	2|1822037-1822141	1-33:105-1	8.3e-16	0	2	0	0	-
#AT5G39820.1	5|10383626-10383855	67-147:230-1	5e-34	2	0	1	0	-
#AT5G26617.1	1|17318228-17318515	13-108:1-288	6.5e-45	2	0	0	0	-
#AT5G46660.1	5|22581586-22581693	1-36:1-108	2.3e-15	1	0	0	0	-
#AT1G43624.1	5|12852129-12852227	1-33:1-99	1.7e-16	2	0	0	0	-
#AT3G43150.1	5|11094908-11095354	45-194:446-1	4.8e-74	2	0	1	0	AT5G29040.1
#AT3G16740.1	3|6126470-6126889	235-380:420-1	4.9e-61	0	0	0	0	-
#AT1G50510.1	1|18723450-18723789	240-330:1-340	4.9e-21	1	0	0	0	-
#AT5G13570.2	2|14958045-14958149	170-203:1-102	1.3e-16	0	0	0	0	AT2G35613.1
#AT4G07666.1	3|13044449-13044664	175-246:216-1	1.7e-30	0	0	0	0	-
#AT5G56560.1	5|22899070-22899225	557-607:1-156	1.4e-18	1	0	0	0	-
#AT4G14000.1	4|8086250-8086342	242-271:4-93	1.1e-13	1	0	0	0	-
#AT2G33175.1	2|1840688-1841046	55-170:1-359	1.9e-43	0	0	1	0	-
#AT3G44440.1	1|16420146-16420388	1-64:1-243	8.8e-15	0	0	0	0	-
#AT2G42470.1	1|13472152-13472520	660-780:357-1	8.5e-28	1	0	0	0	-
#AT1G60410.1	1|22084116-22084851	127-241:348-1	2.3e-31	3	1	1	0	-
#AT1G60410.1	1|22084116-22084851	128-248:379-736	1.2e-28	0	0	2	0	-
#AT3G14840.1	4|9161856-9161996	47-92:138-1	8.5e-24	0	0	0	0	-
#AT1G28170.1	1|4686568-4686788	137-210:221-1	7.1e-23	0	0	1	0	-
#AT3G54920.1	3|20350665-20350817	447-495:12-153	5.9e-21	0	0	1	0	-
#AT3G11370.1	4|15008763-15009171	451-588:409-4	7e-39	0	0	1	0	-
#AT5G62060.1	5|20875225-20875377	168-217:153-1	5.5e-19	0	0	0	0	-
#AT5G36200.1	4|16252746-16252874	413-455:1-129	6.8e-20	0	0	0	0	-
#AT1G43624.1	5|12809412-12809510	1-33:1-99	1.4e-16	2	0	0	0	-
#AT4G13870.2	4|8042389-8042715	174-240:327-133	1.2e-19	1	0	0	0	-
#AT1G32415.1	1|11709021-11709272	592-682:1-252	8.6e-18	3	0	0	0	-
#AT2G13623.1	2|11843896-11844072	13-72:177-1	1.7e-30	0	0	2	0	-
#AT5G33320.1	3|12657753-12658208	170-339:1-456	3.9e-24	0	0	1	0	-
#AT4G16970.1	4|9497741-9497965	803-871:206-1	7.2e-35	0	0	1	0	-
#AT1G09245.1	1|8737955-8738365	1-139:411-1	2.3e-66	1	0	0	0	AT1G24657.1
#AT5G24520.2	5|6632591-6632701	36-72:111-1	5.2e-18	0	0	0	0	-
#AT2G13720.1	5|14014668-14014778	1-37:111-1	2.3e-15	1	0	0	0	-
#AT1G63320.1	1|25926528-25926683	28-78:156-4	3.7e-19	0	0	0	0	-
#AT4G03940.1	3|10396006-10396560	26-178:1-555	2.1e-38	0	0	1	0	-
#AT5G47460.1	5|19263986-19264273	64-151:288-1	1.2e-22	2	0	0	0	-
#AT5G38920.1	1|20156732-20156887	139-190:156-1	6.8e-24	1	0	0	0	-
#AT1G44050.1	5|22575288-22575401	10-47:1-114	2.4e-15	0	0	0	0	-
#AT1G19060.1	1|11124417-11124554	200-247:138-1	1.2e-16	1	0	0	0	-
#AT3G32330.1	5|14799906-14800500	104-291:1-595	8.6e-30	2	0	5	0	-
#AT4G06490.1	3|14036248-14036409	93-146:162-1	4.3e-30	0	0	0	0	-
#AT2G45330.2	1|2444902-2445009	244-279:1-108	2.7e-22	0	0	0	0	-
#AT5G28920.1	5|10941504-10943378	1-297:1875-437	8.6e-46	1	0	0	1	-
#AT1G53790.1	1|16575248-16575454	368-435:1-207	3.1e-22	1	0	0	0	AT1G43781.1
#AT5G65240.2	1|29343965-29344294	513-640:1-330	5.8e-21	0	0	0	0	-
#AT3G55120.1	1|22238125-22238286	171-224:162-1	3.3e-26	1	0	0	0	AT1G60330.1
#AT1G23935.1	1|10023044-10023400	484-602:357-4	4.2e-26	2	0	0	0	-
#AT3G25727.1	4|10771900-10772109	90-149:210-1	6e-12	0	0	0	0	-
#AT1G34419.1	1|16669927-16670046	16-55:1-120	4.1e-26	0	0	0	0	-
#AT4G03830.1	2|4809898-4811407	3-457:1-1510	3.4e-67	0	0	3	0	AT2G11930.1
#AT5G62350.1	5|9461915-9462004	36-65:90-1	7.8e-19	0	0	0	0	-
#AT5G23780.1	5|13258531-13258653	374-414:1-123	5.1e-21	1	0	0	0	-
#AT3G48030.1	4|5210350-5210460	177-205:111-25	2.2e-17	0	0	0	0	-
#AT5G17720.1	3|10943222-10943350	268-310:129-1	1.2e-25	0	0	0	0	-
#AT3G30385.1	3|11990241-11990585	1-115:1-345	1.1e-76	1	0	0	0	AT3G30386.1
#AT5G41840.1	5|16651836-16652012	472-530:1-177	4.2e-27	0	0	0	0	-
#AT1G70960.1	1|19321322-19321456	6-49:135-1	1.3e-16	0	0	0	0	-
#AT1G66235.1	5|14190259-14190623	149-264:1-365	4e-36	1	0	1	0	-
#AT5G41630.1	4|7882367-7883286	164-332:394-920	2.1e-33	4	0	1	0	-
#AT5G41630.1	4|7882367-7883286	191-332:449-1	1.3e-27	3	0	3	0	-
#AT5G52000.1	5|19989592-19990363	68-253:772-1	2.5e-20	0	0	0	3	-
#AT2G25140.1	3|12898374-12898526	909-961:1-153	2e-16	0	0	0	0	AT3G31906.1
#AT3G06030.1	2|18154886-18155062	135-159:75-1	1.3e-14	0	0	0	0	AT2G43830.1
#AT4G14730.1	4|8445831-8446007	1-57:1-177	3.8e-19	0	1	0	0	-
#AT1G66090.1	4|8283264-8283362	23-55:99-1	6.1e-22	0	0	0	0	-
#AT5G36200.1	5|10171055-10171165	412-448:1-111	1.3e-17	0	0	0	0	-
#AT5G18060.1	5|5980836-5980994	37-87:153-1	5.8e-37	0	0	0	0	-
#AT3G52910.1	3|19612274-19612528	298-380:255-1	2.1e-53	0	0	0	0	-
#AT4G12130.1	3|15980810-15980911	29-62:102-1	4.4e-18	0	0	0	0	-
#AT1G43722.1	3|12132355-12133275	9-316:1-921	1.6e-179	1	0	3	0	-
#AT2G43930.1	2|18156285-18156434	4-55:150-1	1.3e-27	0	0	0	0	AT2G43830.1
#AT2G40450.1	2|16889065-16889196	111-152:126-1	3.1e-19	1	0	0	0	-
#AT4G27550.1	4|13762940-13763176	715-793:1-237	1.5e-38	2	0	0	0	-
#AT1G35617.1	4|1865495-1865728	42-120:1-234	5.3e-27	1	0	0	0	-
#AT5G27260.1	5|14044866-14045856	1-303:1-991	1.1e-71	1	0	0	0	AT5G35915.1
#AT1G19260.1	3|11600499-11600981	1-161:483-1	2.6e-95	0	0	0	0	-
#AT3G18180.1	3|6227721-6227876	1-52:1-156	6.9e-24	0	0	0	0	-
#AT4G15975.1	2|5717293-5717718	88-191:1-311	1.5e-49	0	0	1	0	AT2G13706.1
#AT4G03566.1	2|1571140-1571526	13-139:387-1	2.9e-38	4	0	0	0	AT2G04510.1
#AT4G03740.1	2|2825274-2825558	215-296:4-285	3.6e-31	1	0	1	0	-
#AT1G44960.1	1|17000977-17001444	106-261:1-468	3.3e-101	0	0	0	0	-
#AT5G58840.1	5|23588075-23588227	549-606:153-1	5.6e-19	1	0	0	0	-
#AT1G27220.1	5|12734157-12734330	124-181:174-1	9.1e-19	1	0	0	0	AT5G33436.1
#AT3G29250.1	3|11198727-11199177	3-128:451-1	2.8e-52	2	0	0	0	AT3G29252.1
#AT1G27000.1	1|16880216-16880416	91-147:1-201	2.9e-15	0	0	2	1	-
#AT1G36970.1	2|2618600-2618929	16-123:1-330	6.9e-30	0	0	0	0	-
#AT5G30490.2	1|20436538-20436627	201-235:1-90	1.4e-17	0	0	0	0	-
#AT2G46980.2	5|13101020-13101178	628-676:7-159	9.1e-19	0	0	0	0	-
#AT1G50870.1	1|26502096-26502548	90-237:453-1	3.2e-41	2	0	2	0	-
#AT3G24255.1	3|11464595-11464813	319-374:1-219	1.4e-10	2	0	0	0	-
#AT3G43870.1	4|5917476-5917716	107-184:241-4	2.9e-41	1	0	1	0	-
#AT2G45380.1	2|18498063-18498194	1-44:1-132	1.4e-31	0	0	0	0	-
#AT5G39020.1	1|13432388-13432783	468-600:1-396	1.7e-71	0	0	0	0	-
#AT2G11522.1	1|16925252-16925368	3-41:1-117	3.8e-22	3	0	0	0	-
#AT3G42940.1	2|4792222-4792799	1-193:1-578	8.2e-113	2	0	1	0	-
#AT5G23960.1	1|20408413-20408721	446-547:309-1	5.5e-36	0	0	0	0	AT1G54660.1
#AT1G66920.2	1|25009042-25009746	283-517:654-1	2.8e-67	2	0	2	0	AT1G67010.1
#AT3G43722.1	3|1060-1149	1-30:1-90	1.1e-16	0	0	0	0	-
#AT1G37020.1	1|15959345-15959804	102-213:1-460	1.1e-22	1	0	0	1	-
#AT1G78750.1	2|9631169-9631294	413-454:1-126	6.8e-16	1	0	0	0	-
#AT1G24070.1	5|5286294-5286656	29-109:260-1	6.8e-30	0	0	1	0	-
#AT1G66235.1	5|14188654-14188832	1-60:1-179	2.2e-28	1	0	1	0	-
#AT2G34880.1	2|10160179-10160648	227-301:246-470	3e-28	2	0	2	0	-
#AT2G34880.1	2|10160179-10160648	229-272:132-1	1.5e-09	0	0	0	0	-
#AT3G32036.1	3|13042800-13042910	1-37:111-1	1.5e-21	0	0	0	0	-
#AT4G10270.1	1|12096077-12096330	3-90:254-1	3.6e-35	1	0	1	0	-
#AT1G23640.1	1|8366055-8366240	22-80:183-10	9.8e-27	0	0	0	0	AT1G23620.1
#AT5G18020.1	3|4551172-4551357	28-89:186-1	1.2e-33	1	0	0	0	-
#AT2G05710.1	5|13776294-13777128	797-990:835-1	7.6e-38	2	1	1	0	AT5G35601.1
#AT5G31412.1	1|16317975-16318085	14-50:1-111	1.1e-13	0	0	0	0	-
#AT3G43150.1	4|3116145-3116609	32-194:1-465	5.3e-79	2	0	0	0	AT4G06489.1
#AT3G17730.1	5|1515844-1515951	166-201:3-108	2e-18	0	0	2	0	-
#AT3G43870.1	4|5871551-5871643	122-152:1-93	5.3e-22	1	0	0	0	-
#AT5G50270.1	5|22811714-22812181	1-152:1-467	8.4e-51	0	0	1	0	-
#AT3G42728.1	3|13080312-13080425	2-38:1-111	8.4e-16	0	0	0	0	-
#AT2G02560.2	1|8282895-8283239	897-1020:345-1	1.1e-23	1	0	0	0	-
#AT5G38920.1	2|6986135-6986577	47-192:440-1	3.4e-90	0	0	1	0	AT2G16080.1
#AT1G19260.1	3|11864757-11865143	33-162:1-387	1e-49	1	0	0	0	-
#AT4G07380.1	2|4757525-4757746	85-158:222-1	1.1e-32	0	0	0	0	-
#AT3G06090.1	4|6941763-6941969	1-79:1-207	5.5e-12	0	0	0	0	-
#AT3G05230.2	4|3147553-3147660	12-46:1-105	7.6e-24	0	0	0	0	AT4G06498.1
#AT1G59835.1	1|13448921-13449040	1-40:1-120	1.5e-19	0	0	0	0	-
#AT2G12945.1	2|5461374-5461568	6-68:195-7	6.1e-41	1	0	0	0	-
#AT5G57570.1	5|23312401-23312689	1-107:289-1	1.8e-43	0	0	2	0	-
#AT2G13760.1	2|1856017-1856151	104-148:1-135	3.7e-18	1	0	0	0	-
#AT4G20080.1	4|7708012-7708262	404-493:251-1	1.7e-25	3	0	1	0	-
#AT4G21560.2	3|4244278-4244666	1-151:389-5	7.9e-23	2	0	3	0	AT3G13205.1
#AT5G61710.1	1|582496-582864	25-125:1-369	1.1e-38	0	0	0	0	AT1G02681.1
#AT5G38010.1	5|15117620-15117817	383-453:1-198	1.2e-29	0	0	0	0	-
#AT2G19960.1	5|13685643-13686118	16-171:457-4	1.3e-60	1	0	1	0	-
#AT3G18640.1	2|4100758-4101018	583-667:261-7	3.3e-50	0	0	0	0	-
#AT2G06500.1	5|10389034-10389709	85-310:676-1	5e-80	0	0	2	0	-
#AT1G73603.1	4|6578875-6579021	42-90:1-147	1.7e-36	0	0	0	0	AT4G10655.1
#AT4G08039.1	2|2170571-2170666	15-46:1-96	9.9e-16	3	0	0	0	-
#AT5G39493.1	4|7689812-7690183	1-124:372-1	6.3e-48	0	0	0	0	-
#AT4G28200.1	4|11671600-11671878	561-648:1-279	1.5e-26	0	0	0	0	-
#AT1G46408.1	4|8343895-8344161	1-85:267-8	3.8e-35	1	0	1	0	-
#AT3G33530.2	3|14132725-14132985	665-727:1-261	1.3e-26	0	0	0	0	-
#AT3G30520.1	4|1655946-1656623	33-233:678-1	5.3e-72	4	0	0	0	-
#AT1G01690.1	1|259002-259094	42-72:1-93	1.2e-20	0	0	0	0	-
#AT1G22370.2	1|7892881-7894498	1-479:1618-1	5.3e-122	0	0	1	0	AT1G22350.1
#AT1G75230.1	3|12318244-12318399	1-52:156-1	1e-21	0	0	0	0	-
#AT5G50115.1	5|9934581-9935334	201-435:745-1	5.1e-65	5	0	5	0	-
#AT1G09060.2	1|2915578-2915808	873-915:231-25	7.6e-08	0	0	0	0	-
#AT2G19340.2	4|5241644-5241871	86-162:4-228	3.8e-16	0	0	0	0	-
#AT4G16915.1	4|9537988-9538663	110-236:9-676	5e-19	2	0	1	0	-
#AT3G18900.2	3|6727179-6727319	528-571:1-141	1.4e-14	0	1	0	0	-
#AT3G32036.1	3|13376175-13376285	1-37:111-1	1.6e-16	1	0	0	0	-
#AT5G03030.1	5|706022-706120	80-112:99-1	3.7e-25	0	0	0	0	-
#AT2G12900.1	2|5402815-5403024	196-264:4-210	3.3e-42	0	0	0	0	AT2G13115.1
#AT2G25010.1	5|14796265-14797004	144-467:3-737	1.6e-49	4	0	3	1	AT5G37352.1
#AT2G40580.1	3|20876606-20877370	11-274:1-765	1.3e-54	1	0	0	0	AT3G56280.1
#AT2G07505.1	4|3371754-3371858	1-35:105-1	6.1e-17	0	0	0	0	-
#AT1G27540.1	1|9570858-9571987	36-413:1130-1	2.6e-171	0	0	1	0	AT1G27560.1
#AT1G50770.1	3|13233611-13233819	104-172:1-200	1.3e-22	3	0	1	0	-
#AT1G23149.1	2|249473-249628	1-51:1-156	1.2e-19	0	0	0	0	-
#AT1G68540.2	1|7709672-7709812	107-158:1-141	9.1e-18	0	0	0	0	-
#AT1G50080.1	1|9311429-9311563	32-76:1-135	4.8e-23	0	0	0	0	-
#AT5G15030.2	1|24328298-24328453	84-135:1-156	9.3e-32	0	0	0	0	-
#AT3G18530.1	3|6378493-6378600	326-361:108-1	1.7e-25	0	0	0	0	-
#AT4G04580.1	4|2317582-2318003	1-46:422-270	1.6e-16	0	0	0	0	-
#AT4G32200.1	5|16463849-16464124	376-464:10-276	1.9e-21	1	0	0	0	-
#AT3G50310.1	2|4083384-4083776	164-298:393-1	7.2e-61	1	0	0	0	-
#AT5G22600.1	5|9533457-9533591	33-75:1-132	5.3e-14	1	0	0	0	AT5G27095.1
#AT5G18880.1	2|10568247-10568591	103-217:345-1	4.9e-38	4	0	0	0	AT2G24791.1
#AT1G14980.1	2|214573-214842	36-96:1-135	5.3e-12	2	0	0	0	-
#AT5G06620.1	4|5323281-5323391	287-320:10-111	9.8e-20	1	0	0	0	-
#AT3G16550.1	5|22239762-22239941	427-486:180-1	2.9e-25	0	0	0	0	-
#AT1G09590.1	1|3063054-3063269	10-80:216-4	1.9e-54	0	0	0	0	AT1G09486.1
#AT3G17810.1	5|14803031-14803303	95-188:1-270	6.1e-35	4	0	2	0	-
#AT3G24255.1	5|15591580-15591923	303-384:344-1	4.4e-10	1	0	1	0	-
#AT3G57770.1	4|815197-815349	1-53:153-1	2.7e-23	2	0	0	0	-
#AT5G02340.1	2|5857431-5857535	44-78:1-105	7.4e-23	0	0	0	0	-
#AT3G15030.1	1|13434768-13435050	199-289:283-19	7.3e-31	1	0	1	0	-
#AT5G52440.1	1|6717423-6717721	35-98:4-281	9.4e-32	0	0	0	0	-
#AT1G68540.1	1|7711474-7711617	106-158:1-144	1.6e-16	1	0	0	0	-
#AT5G59290.2	1|13329640-13329786	309-357:1-147	6.9e-33	0	0	0	0	-
#AT3G16450.2	3|5584304-5584396	218-247:1-90	4.5e-16	1	0	0	0	-
#AT3G57770.1	2|852778-852936	1-53:159-1	1.1e-19	1	0	0	0	-
#AT1G67390.1	3|15336490-15336902	113-249:413-1	1.2e-43	1	0	1	0	-
#AT1G64870.1	5|3576946-3577056	1-37:1-111	1.5e-16	0	0	0	0	-
#AT2G07505.1	4|3780653-3781146	1-141:1-494	2.9e-49	1	0	0	0	-
#AT5G65850.1	5|17861958-17862113	3-53:1-153	5.8e-16	0	0	0	0	-
#AT1G35030.1	1|12812570-12812916	104-187:1-347	1.1e-19	0	0	0	0	-
#AT2G09838.1	5|12969510-12969662	1-49:153-4	5.7e-25	0	0	0	0	AT5G34795.1
#AT2G25370.2	1|27429278-27429397	41-82:120-1	2.1e-21	1	0	0	0	-
#AT1G53480.2	5|725963-726079	81-120:1-117	4.9e-18	0	0	3	0	-
#AT1G32225.1	5|9983495-9983650	1-52:156-1	4.2e-47	0	0	0	0	-
#AT3G13230.1	1|20845355-20845501	28-76:147-1	7.9e-36	0	0	0	0	-
#AT3G31350.1	3|12696171-12696545	42-166:1-375	3.4e-78	0	0	0	0	-
#AT3G31350.1	3|12696171-12696545	72-110:236-120	1.5e-06	1	0	0	0	-
#AT1G50080.1	1|26185773-26185976	35-90:168-1	1.9e-20	0	0	0	0	-
#AT1G69400.2	1|13481290-13481400	76-112:111-1	1.7e-18	0	0	0	0	-
#AT2G19146.1	1|23368678-23368845	40-95:168-1	6.6e-31	0	0	0	0	-
#AT1G63470.1	1|12574070-12574204	63-110:135-1	7.5e-13	0	0	0	0	-
#AT5G02930.1	5|679891-680126	387-465:1-236	5.3e-23	1	0	1	0	-
#AT3G55260.1	3|20487234-20487446	1-71:1-213	7.2e-37	0	0	0	0	-
#AT1G11680.1	2|7537340-7538335	158-488:996-1	1.8e-153	0	0	0	0	AT2G17330.1
#AT1G48520.2	2|2146815-2147030	129-214:216-1	7.9e-21	0	0	2	0	AT2G05715.1
#AT3G15030.1	2|5800343-5800648	226-364:1-306	6.3e-11	3	0	4	0	-
#AT3G47965.1	1|11171710-11171823	5-41:1-114	2.2e-24	0	0	0	0	-
#AT1G52695.1	1|19624922-19625580	78-215:659-1	6.1e-30	0	0	0	1	AT1G52696.1
#AT2G09838.1	2|3650959-3651108	1-49:150-4	1.8e-29	0	0	0	0	-
#AT1G32375.1	1|13824933-13825103	342-383:129-1	3.7e-16	0	0	0	0	AT1G36595.1
#AT2G24480.1	4|8157975-8158343	73-191:369-1	2.8e-58	0	0	0	0	AT4G14149.1
#AT1G12740.2	1|23408482-23408688	433-473:1-207	1.9e-15	0	0	0	0	-
#AT2G22940.1	5|14688266-14688406	1-47:1-141	1.7e-25	0	0	0	0	-
#AT4G10230.1	1|17230658-17231334	13-208:676-1	1.3e-78	0	0	3	0	-
#AT4G21660.1	1|3873620-3873730	548-584:1-111	1.5e-20	1	0	0	0	-
#AT2G44790.1	2|18460771-18460914	79-132:144-1	6.1e-16	0	0	0	0	AT2G44780.1
#AT1G65890.1	1|24504728-24506345	70-578:1618-1	1.3e-87	1	0	0	0	AT1G65875.1
#AT3G26870.1	3|11064479-11064862	3-130:1-384	7.9e-86	0	0	0	0	-
#AT2G09840.1	2|820233-820346	224-261:114-1	1.2e-20	0	0	0	0	-
#AT2G02515.1	2|679623-679847	1-80:1-225	4.8e-12	0	0	0	0	-
#AT3G02645.1	3|18026376-18026726	1-121:1-351	7.6e-58	2	0	0	0	-
#AT2G25370.2	2|10803989-10804156	96-149:1-168	6.9e-13	0	0	0	0	-
#AT3G50674.1	5|21815050-21815148	28-60:1-99	8.5e-29	0	0	0	0	-
#AT2G41490.1	3|22533777-22534282	233-340:1-506	9.7e-21	0	0	0	1	AT3G60957.1
#AT3G46160.1	3|16953991-16954267	236-304:67-262	6.3e-35	1	0	1	0	-
#AT5G34887.1	5|17020010-17020354	1-115:345-1	2.7e-80	1	0	0	0	AT5G42565.1
#AT1G36030.1	5|10572981-10573151	11-67:171-1	4.5e-17	0	0	0	0	-
#AT1G58260.1	1|21608635-21608859	318-381:1-181	4.7e-31	0	0	1	0	-
#AT3G11260.1	5|1734952-1735164	102-182:1-213	1.5e-20	0	0	0	0	-
#AT1G20430.1	1|3195645-3195740	45-76:1-96	5.6e-16	1	0	0	0	-
#AT1G69250.1	1|26031922-26032011	362-391:1-90	6.3e-15	0	0	0	0	-
#AT3G57810.1	2|455728-456046	73-177:307-1	6.5e-40	1	0	2	0	AT2G01973.1
#AT4G34880.1	1|28886566-28886697	375-416:5-132	2.5e-16	1	0	1	0	-
#AT5G32590.1	5|11534679-11537383	1-757:2705-1	9.5e-63	3	0	2	0	AT5G30420.1
#AT3G01610.1	1|5665683-5668124	16-806:1-2442	2.2e-112	0	0	1	0	AT1G16550.1
#AT5G02910.1	5|672917-673066	205-254:1-150	3.9e-23	1	0	0	0	-
#AT3G14460.1	4|7121480-7121920	331-532:1-441	6.4e-21	2	0	2	0	-
#AT1G33710.1	1|10614262-10614867	9-209:606-1	7.1e-47	2	0	0	2	-
#AT2G02130.1	2|541979-542170	13-77:1-192	4.8e-32	0	0	0	0	AT2G02135.1
#AT3G24660.1	4|7673383-7673697	201-310:315-1	6.4e-35	0	0	3	0	AT4G13215.1
#AT1G49200.1	3|18646052-18646505	58-216:1-454	1e-44	2	0	2	0	AT3G50301.1
#AT4G11580.1	4|7006131-7006253	155-194:123-4	1.1e-23	0	0	0	0	-
#AT1G09245.1	1|24823260-24823664	5-139:1-405	1.3e-76	1	0	0	0	AT1G66534.1
#AT1G16750.1	3|14783882-14784040	157-209:1-159	7.1e-16	1	0	0	0	-
#AT1G52650.1	5|15371951-15372485	41-219:1-535	5.6e-75	0	0	0	0	AT5G38393.1
#AT1G30810.1	5|17003491-17003643	258-308:153-1	1.1e-22	2	0	0	0	-
#AT1G17630.1	1|1443929-1444303	1-125:375-1	4.2e-57	2	0	0	0	-
#AT1G67020.1	3|14876026-14876406	54-180:381-1	7.6e-59	1	0	0	0	-
#AT1G18770.1	2|4471014-4471151	60-105:138-1	5.1e-22	0	0	0	0	-
#AT4G30200.4	4|2177463-2177633	235-287:171-10	3.3e-16	1	0	0	0	-
#AT5G37260.1	5|14757410-14757603	202-274:1-194	4.7e-19	0	0	1	0	-
#AT3G13840.1	3|4644902-4645702	243-510:1-801	2.8e-115	0	0	2	0	AT3G14025.1
#AT1G47680.1	1|17547480-17547638	52-104:1-159	4.5e-35	0	0	0	0	-
#AT1G35240.1	1|16671881-16672581	223-362:701-1	2.1e-20	0	0	0	0	-
#AT4G07666.1	2|5460174-5460299	1-42:126-1	7.8e-21	1	0	0	0	-
#AT1G35710.1	1|12729647-12729892	1039-1120:1-246	4.9e-38	1	0	0	0	-
#AT1G03670.1	5|26933861-26934036	465-527:176-1	9.1e-25	0	0	1	0	-
#AT2G11200.1	3|5730274-5730372	1-33:99-1	2.1e-20	0	0	0	0	-
#AT2G02061.1	5|9761110-9761326	158-230:1-217	1.5e-29	2	0	1	0	-
#AT3G01345.1	2|2753558-2754665	1-375:1-1108	1.7e-53	2	0	1	0	-
#AT3G57700.1	1|16648678-16649122	187-339:445-1	1.2e-48	1	0	1	0	AT1G43895.1
#AT4G39930.2	3|17321211-17321519	1-105:1-309	7.7e-58	2	0	0	0	AT3G47021.1
#AT1G52950.1	5|10987583-10987726	1-48:144-1	8.3e-16	1	0	0	0	-
#AT2G26030.2	3|6599381-6599584	24-90:1-204	1.3e-16	0	0	0	0	-
#AT1G36340.1	1|13216672-13217248	28-152:1-577	9.1e-25	2	0	0	0	AT1G35700.1
#AT1G76770.1	1|28816258-28816407	1-50:1-150	1.3e-24	0	0	0	0	-
#AT3G61028.1	5|16901606-16901845	165-243:240-1	2.8e-38	1	0	0	0	AT5G42265.1
#AT1G53480.2	1|10775742-10775864	79-120:1-123	3e-20	0	0	2	0	-
#AT1G05550.3	1|10201269-10201731	67-220:463-1	1.1e-55	0	0	1	0	AT1G29190.1
#AT3G24255.1	5|15125606-15125791	286-349:1-186	2.9e-25	0	0	0	0	-
#AT5G24280.1	3|9248977-9249222	1044-1095:1-246	1.3e-14	0	0	0	0	AT3G25495.1
#AT2G35280.1	3|12065297-12065395	116-148:1-99	1.6e-26	0	0	0	0	-
#AT2G22940.1	3|11403280-11403502	1-70:1-211	3.3e-28	0	0	1	0	-
#AT1G43145.1	3|12386461-12386985	91-248:55-525	7.3e-27	0	0	0	0	-
#AT5G42740.1	5|11450050-11450593	66-171:544-142	4e-26	2	0	0	1	AT5G32072.1
#AT1G23600.1	1|8364753-8365542	70-266:790-1	6.3e-52	0	0	1	1	AT1G23620.1
#AT5G28070.1	1|13872213-13872362	13-63:1-150	7.2e-25	0	0	0	0	-
#AT3G22660.1	1|19323038-19323256	203-273:219-1	8.4e-19	1	0	0	0	-
#AT4G24600.1	5|14047636-14047944	4-106:1-309	2.7e-24	0	0	0	0	-
#AT4G19630.1	4|10685792-10685997	1-70:206-1	1e-39	0	0	1	0	AT4G19633.1
#AT1G21070.1	4|13578610-13578726	182-225:114-1	8e-16	0	0	0	0	-
#AT2G04420.1	5|19211980-19212225	96-175:246-1	2.6e-22	2	0	1	1	-
#AT5G45095.1	1|13912151-13912686	207-391:536-1	3.1e-20	1	0	3	0	-
#AT1G25280.3	1|7423914-7424000	174-207:1-87	9.8e-11	0	0	0	0	-
#AT3G42660.1	3|14751280-14755698	1-953:1-4419	2.3e-206	0	0	0	1	-
#AT3G32260.1	3|12833343-12833678	1-83:1-336	7.5e-25	0	0	1	0	AT3G31510.1
#AT1G51830.1	3|17032899-17032994	559-596:4-96	4e-07	1	0	0	0	-
#AT3G11380.1	1|1429355-1429540	400-465:1-186	1.8e-19	0	0	0	0	-
#AT2G15025.1	4|4969598-4970131	6-179:534-4	1.2e-28	0	0	0	0	-
#AT4G03945.2	1|13895229-13895363	22-66:1-135	3.2e-23	1	0	0	0	-
#AT3G03030.1	3|21792421-21793856	1-465:1436-1	7.6e-28	1	0	1	0	AT3G58975.1
#AT5G26622.1	1|11180098-11180409	149-252:312-1	1.6e-27	0	0	0	0	AT1G31274.1
#AT4G05380.1	4|2726067-2726234	195-242:1-146	1.2e-19	0	0	1	0	-
#AT2G02030.1	4|14984870-14985028	41-93:159-1	4.4e-17	0	0	0	0	-
#AT4G29200.1	5|19965006-19965330	76-213:1-325	4.3e-11	0	0	2	0	-
#AT1G01530.1	3|13266377-13266625	5-87:1-249	1.6e-36	1	0	0	0	AT3G32316.1
#AT3G43148.1	3|13170809-13170931	376-416:123-1	1.9e-23	0	0	0	0	-
#AT4G35590.1	5|5258009-5258143	242-286:135-1	7.8e-18	0	0	0	0	-
#AT1G09590.1	1|11229000-11229215	10-80:1-213	1.1e-46	1	0	0	0	AT1G31355.1
#AT5G41660.1	4|3723020-3723544	219-404:525-4	1.2e-24	3	0	0	0	-
#AT1G45223.1	1|17143007-17143348	1-114:1-342	8.3e-78	1	0	0	0	AT1G45225.1
#AT1G12672.2	1|4316701-4316952	1-61:1-252	3.4e-22	0	0	0	0	AT1G12670.1
#AT3G44440.1	3|17060525-17060635	1-37:111-1	4.5e-16	1	0	0	0	-
#AT2G41640.2	2|17365819-17365917	385-416:1-96	2.2e-13	1	0	0	0	-
#AT3G12000.1	1|17403923-17404297	11-136:2-375	3.6e-55	0	0	1	0	AT1G47460.1
#AT2G40920.2	5|22272049-22272231	291-348:1-183	1.7e-17	0	0	0	0	-
#AT2G32820.1	5|7589189-7589293	148-181:102-1	2.4e-17	0	0	0	0	-
#AT1G78820.1	5|8141723-8141965	99-177:243-1	1.8e-15	0	0	0	0	-
#AT2G07505.1	2|2529792-2530255	1-131:464-1	1e-42	0	0	0	1	-
#AT5G26617.1	5|16845224-16845430	39-106:1-204	4.3e-22	1	0	0	0	-
#AT3G43870.1	4|3831791-3832036	106-187:1-246	3.9e-45	1	0	0	0	-
#AT4G13090.1	4|7634115-7634351	213-291:237-1	3e-32	1	0	0	0	-
#AT1G43415.1	1|16367978-16368286	1-81:1-309	1.7e-17	0	0	0	0	-
#AT3G32036.1	3|12822507-12822617	1-37:111-1	2.7e-17	0	0	0	0	-
#AT1G35710.1	1|12741950-12742159	785-853:210-1	1.5e-33	0	0	0	0	-
#AT3G22370.1	1|29344998-29345099	12-45:1-102	1.8e-12	0	0	0	0	-
#AT1G64580.1	5|13230432-13230581	154-202:1-147	5.4e-20	0	0	0	0	-
#AT3G55000.1	3|19295215-19295334	2-38:1-114	1.2e-16	1	0	0	0	AT3G52003.1
#AT2G18610.1	3|14157513-14157668	25-76:1-156	4e-37	0	0	0	0	-
#AT5G24520.2	1|16455630-16455740	36-72:1-111	1.1e-19	0	0	0	0	-
#AT2G19150.1	1|21157316-21157531	18-85:213-1	6.9e-16	1	0	0	0	AT1G56490.1
#AT5G05580.1	1|2409871-2409960	406-435:1-90	8.1e-18	0	0	0	0	-
#AT3G32036.1	3|13177895-13178005	1-37:111-1	2.2e-18	1	0	0	0	-
[truncated: 1,534 more rows]

## Sheet: Table S1-(C)PSF
Table S1-C. Pseudogene prediction results in the Arabidopsis thaliana genome using PSF compared to the known pseudogenes
chromosome	chain	*pos(dir.ch.)	len(nt.)	identity,	coverage,	Ka/Ks	uali.head	uali.tail	exons#,lower	exons#,upper	polyA	polyA_signal	corr.stops#	uncorr.stops#	corr.frameshifts#	uncorr.frameshifts#	prototype_chr	prototype_prot_name	prototype_exon#,lower	prototype_exon#,upper	DNA_identity	CDS length	*known pseudogene
1	+	582427	501	90.3	86.67		4	4	2	3	0	0	0	0	0	2		AT5G61710.1				402	-
1	-	1210319	634	91.49	65.97		49	0	2	3	0	0	1	0	0	0		AT2G33450.1				282	-
1	-	1453219	1042	72.54	47.28		224	3	1	5	0	0	2	0	1	5		AT2G32630.1				885	-
1	-	1942808	1956	77.52	54.62		3	12	6	6	0	0	0	0	0	4		AT5G14850.1				894	-
1	+	3296822	413	80.39	26.79		3	260	2	3	0	0	0	0	1	0		AT1G09650.1				306	-
1	+	3630955	1170	69.66	84.78		0	1	1	1	0	0	0	1	0	0		AT4G17200.1				969	-
1	-	3867441	896	70.42	66.57		72	1	2	5	0	0	1	0	0	1		AT5G53240.1				720	AT1G11482.1
1	+	3898630	1140	81.32	66.41		121	1	4	11	0	0	2	0	0	3		AT1G61800.1				771	-
1	-	3987781	168	75	61.54		27	8	1	2	0	0	1	0	0	0		AT5G18020.1				168	-
1	+	3988345	888	64.9	54.59		0	61	1	3	0	0	0	0	0	5		AT4G17200.1				624	-
1	+	4315486	489	62.26	92.46		0	1	2	2	0	0	0	0	0	1		AT1G12663.1				318	AT1G12669.1
1	+	4455476	1625	77.11	96.68		0	0	2	2	0	0	0	0	0	2		AT1G13080.1				1455	-
1	-	4825151	2213	77.51	81.09		0	143	1	4	0	0	1	0	1	4		AT1G13800.1				2148	-
1	-	5528227	137	82.22	48.91		42	1	1	2	0	0	0	0	1	0		AT1G16170.1				135	-
1	+	5528903	2295	81.54	94.34		0	15	3	3	0	0	1	0	0	0		AT1G16120.1				2064	-
1	+	5665655	2469	89.67	92.15		6	14	3	3	0	0	0	0	0	1		AT3G01610.1				2265	-
1	+	5701909	216	67.74	34.44		17	78	1	1	0	0	0	0	0	1		AT2G13430.1				186	-
1	+	6232109	1752	72.2	57.06		5	14	4	5	0	0	0	0	0	3		AT3G14210.1				669	-
1	-	6768871	1828	71.4	90.97		10	22	1	2	0	0	0	0	0	1		AT4G13992.1				1752	AT1G19560.1
1	-	6848360	1973	63.19	61.95		28	20	1	2	0	0	1	0	0	3		AT3G01610.1				1524	-
1	-	7161887	1178	70.25	79.51		10	8	1	1	0	0	0	0	0	1		AT3G61340.1				978	-
1	+	7393048	182	73.21	84.85		0	9	1	1	0	0	0	0	0	1		AT2G10020.1				168	-
1	-	7892887	1597	84.01	96.37		5	4	2	2	0	0	0	0	0	1		AT1G22340.1				1407	AT1G22350.1
1	-	8364777	1604	73.12	94.07		0	12	5	5	0	0	0	0	1	0		AT1G23600.1				759	-
1	+	8621895	309	70.53	59.01		0	56	1	1	0	0	0	0	0	2		AT1G70910.1				285	-
1	-	8737952	414	71.21	94.96		0	0	1	1	0	0	1	0	0	0		AT1G09245.1				396	-
1	-	8740506	414	67.42	94.96		0	0	1	1	0	0	2	0	0	0		AT1G09245.1				396	-
1	+	8757086	276	73.33	54.88		74	0	1	3	0	0	0	0	1	1		AT1G67980.2				270	AT1G24733.1
1	+	8766053	1118	69.4	67.55		39	0	1	2	0	0	0	1	0	1		AT5G47300.1				843	-
1	+	8817345	15460	66.78	79.5		1	2	5	6	0	0	0	1	0	1		AT3G25460.1				858	AT1G25053.1
1	+	9323231	960	86.9	86.39		0	10	4	6	0	0	0	0	0	1		AT1G66590.1				252	-
1	-	9570855	1103	87.64	84.26		48	0	1	1	0	0	0	0	0	1		AT1G27540.1				1044	AT1G27560.1
1	+	9630069	636	74.32	29.23		209	206	1	2	0	0	1	0	0	2		AT5G14620.1				549	-
1	+	9759211	930	79.72	92.85		0	7	2	2	0	0	4	0	0	4		AT5G27260.1				843	-
1	-	10056378	1352	66.43	73.69		28	21	4	5	0	0	0	1	0	2		AT1G28640.1				858	-
1	-	10197017	4892	64.79	58.22		0	0	4	4	0	0	0	0	0	2		AT1G05540.1				639	-
1	-	10389413	3329	80.27	65.46		313	0	14	17	0	0	1	0	0	1		AT1G29720.1				1992	AT1G29715.1
1	-	11017833	5491	79.3	83.69		0	1	3	3	0	0	1	0	0	1		AT1G30930.1				942	AT1G30935.1
1	-	11026494	509	69.92	47.49		0	42	1	3	0	0	0	0	0	1		AT5G38810.1				369	AT1G30945.1
1	-	11096156	4678	57.2	71.88		27	69	2	5	0	0	1	0	0	0		AT4G15970.1				771	-
1	-	11165705	4654	73.61	70.92		0	0	2	2	0	0	0	0	0	1		AT5G44973.1				216	AT1G31245.1
1	-	11179989	657	56.69	53.22		35	7	1	5	0	0	0	0	1	1		AT5G26622.1				471	-
1	+	11228999	842	87.97	81.5		9	0	3	3	0	0	1	0	0	0		AT1G57660.1				399	-
1	-	11297942	2123	74.75	70.32		16	1	5	5	0	0	0	0	1	2		AT1G31530.1				594	-
1	-	11498552	1007	57.8	63.38		7	8	3	3	0	0	1	0	0	1		AT1G28327.1				519	-
1	-	11501680	1355	72.88	67.5		92	1	3	6	0	0	0	0	0	1		AT5G44950.1				885	AT1G31983.1
1	+	11698276	657	80.65	48.95		46	70	1	4	0	0	0	0	0	4		AT1G32430.1				558	-
1	+	12024859	444	80.8	33.24		244	0	2	2	0	0	2	0	0	1		AT5G09810.1				375	AT1G33160.1
1	-	12096074	257	70.73	91.11		2	0	1	1	0	0	1	0	0	1		AT4G10270.1				246	-
1	+	12166659	143	77.78	31.47		82	14	1	2	0	0	0	0	0	1		AT3G44210.1				135	-
1	-	12197725	597	84.48	46.67		40	86	3	6	0	0	1	0	0	1		AT1G07890.1				348	AT1G33660.1
1	+	12231683	843	73.56	46.64		148	6	1	4	0	0	0	2	0	4		AT1G32660.1				624	-
1	-	12293885	260	65.88	77.98		23	0	1	2	0	0	2	0	0	1		AT3G41762.1				255	-
1	-	12376834	369	76.19	55.12		0	53	2	4	0	0	0	0	0	2		AT1G33860.1				252	-
1	+	12386218	1124	83.6	95.79		0	0	4	4	0	0	1	0	0	0		AT1G29040.1				567	-
1	+	12401800	15342	78.57	89.4		6	3	7	7	0	0	0	0	0	3		AT4G09760.2				924	-
1	-	12495726	847	71.13	86.14		0	3	2	2	0	0	1	2	0	1		AT5G28720.1				291	AT1G34281.1
1	+	12528094	1022	72.91	96.56		0	5	2	2	0	0	0	0	0	1		AT1G34510.1				897	-
1	+	12767701	261	93.1	65.91		45	1	1	1	0	0	1	0	0	0		AT1G34910.1				261	-
1	+	12768549	144	87.5	22.22		167	1	1	2	0	0	1	0	0	0		AT1G35030.1				144	-
1	+	12770875	18302	88.84	100		0	0	5	5	0	0	1	1	0	0		AT1G35030.1				645	-
1	+	12791356	11298	87.96	100		0	0	6	6	0	0	1	1	0	0		AT1G35030.1				648	-
1	+	12805918	150	90	23.15		167	0	1	1	0	0	1	0	0	0		AT1G35030.1				150	-
1	-	12863841	315	64.76	60.69		62	6	1	3	0	0	1	0	0	0		AT2G19960.1				315	-
1	-	12939610	1933	81.48	92.96		6	10	1	2	0	0	3	0	0	1		AT4G11550.1				1863	AT1G35270.1
1	-	12980082	168	62.5	35.67		63	38	1	5	0	0	1	0	0	0		AT1G35400.1				168	-
1	+	12988648	725	80.7	93.44		0	0	1	1	0	0	0	0	1	0		AT3G27900.1				684	-
1	+	13153148	2156	74.38	68.74		17	5	3	5	0	0	1	0	0	1		AT3G03776.1				363	-
1	-	13179087	218	86.11	71.29		0	28	1	1	0	0	0	1	0	1		AT2G22940.1				216	-
1	+	13216689	526	72.48	71.21		31	13	3	3	0	0	1	0	0	0		AT1G36340.1				327	-
1	-	13306624	961	90.19	97.53		0	8	1	1	0	0	4	0	0	1		AT1G43722.1				948	-
1	-	13406227	1102	82.58	97		0	0	1	1	0	0	1	0	0	2		AT2G41590.1				1068	-
1	+	13436829	199	69.23	39.88		81	1	1	3	0	0	0	0	0	1		AT2G35280.1				195	-
1	+	13624620	566	65.78	50.95		0	174	1	4	0	0	2	1	0	1		AT5G25200.1				561	-
1	+	13655908	509	86.98	97.69		0	0	1	1	0	0	3	0	0	1		AT2G33175.1				507	-
1	-	13728677	885	66.47	65.41		0	31	2	4	0	0	0	1	0	2		AT1G66235.1				519	-
1	+	13880528	1011	77.32	55.6		208	1	2	5	0	0	1	0	0	4		AT4G03930.1				873	-
1	+	13895167	258	78.75	42.33		1	102	1	5	0	0	2	0	0	2		AT3G27999.1				240	-
1	+	13920403	308	64.71	54.55		20	64	1	2	0	0	0	1	0	1		AT1G36100.1				306	-
1	-	14038462	443	84.47	59.05		0	66	2	4	0	0	1	0	0	1		AT3G32050.1				309	-
1	+	14914646	269	84.62	43.61		40	15	2	2	0	0	0	0	0	1		AT5G30520.1				156	AT1G40078.1
1	-	15441453	2488	76.56	79.22		16	0	2	3	0	0	1	0	0	1		AT5G29050.1				384	-
1	+	15633105	1073	71.05	83.15		14	5	2	3	0	0	0	2	0	1		AT4G19240.1				912	-
1	-	15652898	3461	95.29	92.1		30	0	7	7	0	0	1	0	1	1		AT3G55740.1				1209	AT1G41890.1
1	+	15702002	120	85	15.38		203	17	1	1	0	0	1	0	0	0		AT3G43490.1				120	-
1	-	15702349	481	88.97	90.07		0	0	1	1	0	0	0	0	0	2		AT1G42080.1				408	-
1	+	15757558	1956	85.71	27.05		187	0	2	2	0	0	0	0	0	1		AT3G43490.1				210	-
1	+	15763604	201	88.06	54.47		0	56	1	2	0	0	1	0	0	0		AT2G34110.1				201	-
1	-	15946058	928	88.34	54.42		173	13	4	4	0	0	2	0	0	1		AT5G07440.1				669	AT1G42490.1
1	-	16064761	546	71.08	49.6		83	0	2	4	0	0	0	0	0	1		AT3G30235.1				249	-
1	+	16166379	1523	83.1	50.12		52	1	3	7	0	0	0	0	0	2		AT3G44210.1				213	-
1	-	16185809	1850	90.24	92.49		0	29	4	6	0	0	4	0	0	3		AT1G43090.1				1230	-
1	-	16223949	1862	98.05	92.49		0	28	4	4	0	0	0	0	0	2		AT1G43090.1				1230	-
1	-	16236431	9654	79.66	21.44		8	418	2	2	0	0	0	3	0	2		AT1G13130.1				354	-
1	-	16271231	1745	93.42	53.25		309	0	2	3	0	0	0	0	0	2		AT1G50180.1				1368	-
1	-	16355280	1050	75.19	79.73		9	9	2	3	0	0	4	2	0	3		AT1G43722.1				774	-
1	-	16357277	1051	61.42	59.9		0	67	3	4	0	0	0	1	1	3		AT3G32904.1				591	-
1	-	16459685	195	86.15	52.85		0	58	1	4	0	0	1	0	0	0		AT2G34110.1				195	-
1	+	16494709	235	67.61	46.41		0	75	1	3	0	0	0	0	0	1		AT5G36080.1				213	-
1	+	16568966	6520	69.05	75.75		79	0	2	3	0	0	0	1	0	3		AT1G53790.1				1008	-
1	-	16648684	848	70.97	72.94		6	3	1	1	0	0	0	1	1	3		AT3G57700.1				744	-
1	-	16727695	823	61.82	49.7		0	56	1	4	0	0	0	0	0	1		AT4G04650.1				495	AT1G44040.1
1	+	16792699	258	55.81	62.32		48	4	1	2	0	0	1	0	0	0		AT4G05095.1				258	-
1	+	16925269	102	70.59	82.93		8	0	1	1	0	0	1	0	0	0		AT2G11522.1				102	-
1	+	17136051	341	94.69	98.26		2	0	1	1	0	0	1	0	0	1		AT1G45223.1				339	-
1	+	17143006	348	93.97	100		0	0	1	1	0	0	1	0	0	0		AT1G45223.1				348	-
1	-	17230655	748	78.64	70.42		9	64	2	3	0	0	0	0	0	3		AT1G24380.1				618	-
1	+	17318254	505	70.59	72.07		21	0	2	2	0	0	1	1	0	0		AT5G26617.1				306	-
1	+	17397705	492	54.27	44.93		202	0	1	5	0	0	0	1	0	0		AT2G02650.1				492	-
1	+	17400932	1320	87.7	87.09		0	1	2	2	0	0	1	0	0	5		AT3G12000.1				1146	-
1	+	17403893	10024	87.94	96.51		0	0	3	3	0	0	2	0	0	5		AT3G12000.1				1269	-
1	-	17516280	1571	90.64	96.54		0	0	1	1	0	0	0	0	0	2		AT1G47620.1				1506	-
1	-	17528955	244	92.54	69.79		21	0	1	4	0	0	0	0	1	0		AT1G48953.1				201	-
1	+	17541322	174	63.79	68.24		0	27	1	2	0	0	1	0	0	0		AT2G13272.1				174	-
1	-	17827032	715	59.76	57.29		40	14	1	4	0	0	0	0	0	3		AT2G16810.1				507	-
1	+	17841643	167	83.64	57.89		40	0	1	3	0	0	1	0	0	1		AT2G19146.1				165	-
1	-	17880904	143	95.74	64.38		7	18	1	1	0	0	0	0	0	1		AT1G47915.1				141	-
1	+	17979569	1156	70.96	77.67		0	37	1	2	0	0	0	0	0	1		AT4G33290.1				1002	AT1G48625.1
1	-	18275078	1186	53.52	77.38		48	7	2	3	0	0	0	0	0	1		AT5G15240.1				981	AT1G49370.1
1	+	18721897	930	92.9	59.73		0	209	1	5	0	0	1	0	0	0		AT1G50560.1				930	-
1	-	19372174	248	68.35	35.75		136	1	1	2	0	0	0	0	0	1		AT5G49860.1				237	AT1G52085.1
1	-	19444719	1164	76.69	44.33		148	9	7	7	0	0	0	0	1	1		AT2G02180.1				399	-
1	+	19724221	389	91.34	57.21		9	71	1	2	0	0	0	0	0	1		AT2G18120.1				381	-
1	-	20169938	698	75.89	54.15		105	0	2	3	0	0	0	0	0	3		AT1G54040.1				423	-
1	-	20408410	3038	63.21	94.01		3	0	6	6	0	0	0	0	0	2		AT5G23960.2				1533	-
1	-	20532841	1535	79.88	90.6		0	0	1	1	0	0	1	0	0	1		AT3G06720.2				1446	-
1	+	20777715	312	72.82	75.18		0	34	1	4	0	0	0	1	1	0		AT1G26762.1				309	-
1	+	20915285	1391	85.14	79.72		40	2	6	8	0	0	0	2	1	0		AT4G00920.1				747	-
1	+	21107990	2166	85.13	74.82		0	53	9	10	0	0	0	0	0	1		AT1G56340.1				948	AT1G56390.1
1	-	21173778	305	72.28	61.59		0	57	1	2	0	0	0	0	0	1		AT1G59675.1				303	-
1	-	21230157	312	77.78	52.04		41	24	2	3	0	0	0	0	0	1		AT1G66380.1				216	AT1G56640.1
1	-	21531046	286	68.82	32.98		183	5	1	3	0	0	0	0	0	1		AT3G25720.1				279	-
1	+	22150960	1131	72.66	64.03		20	8	1	1	0	0	1	0	0	3		AT4G21240.1				801	-
1	-	22195603	1477	71.35	75.15		29	24	3	4	0	0	1	0	0	1		AT3G18150.1				1026	AT1G60180.1
1	-	22228809	162	68.52	31.03		103	15	1	1	0	0	1	0	0	0		AT5G66220.1				162	-
1	-	22238131	150	68	28.74		105	19	1	4	0	0	1	0	0	0		AT5G66220.1				150	-
1	+	22294733	2457	87.62	96.61		2	2	2	4	0	0	0	1	0	3		AT1G60500.1				1938	-
1	-	22302507	2443	84.16	96.31		11	1	2	2	0	0	1	0	0	0		AT1G60500.1				1932	-
1	+	22396665	248	65.85	100		0	0	1	1	0	0	0	0	1	0		AT1G60815.1				246	-
1	+	22840256	1511	69.54	58.48		279	29	1	5	0	0	0	0	0	1		AT1G61840.1				1428	AT1G61830.1
1	+	22914916	414	75.19	38.62		174	9	1	6	0	0	0	0	0	3		AT1G62490.1				387	-
1	-	22950744	4095	61.37	74.23		28	21	12	14	0	0	0	0	0	1		AT2G14440.1				1965	AT1G62090.1
1	-	22987501	377	70.4	84.46		18	4	1	1	0	0	0	0	1	0		AT1G62000.1				375	-
1	-	23267987	555	57.78	85.71		26	0	1	1	0	0	1	0	0	0		AT1G33710.1				540	-
1	-	23275217	1659	71.31	74.32		68	8	1	2	0	0	0	0	0	2		AT1G64100.1				1485	-
1	+	23303164	282	82.8	49.21		92	0	1	3	0	0	0	0	0	2		AT1G63320.1				279	-
1	+	23655715	1617	89.85	96.38		0	15	1	1	0	0	1	0	0	0		AT1G05890.1				1596	-
1	-	23755575	644	78.52	70.12		32	5	2	5	0	0	1	0	0	1		AT1G51330.1				405	AT1G64035.1
1	-	24289642	1383	82.21	96.45		0	0	2	2	0	0	0	0	0	1		AT1G64030.1				1113	-
1	+	24384485	696	57.35	55.89		135	0	1	3	0	0	2	2	0	0		AT2G02650.1				612	-
1	-	24504725	2307	85.2	96.97		0	0	3	3	0	0	1	0	0	0		AT1G66120.1				1662	-
1	+	24543905	174	70.69	27.62		38	114	1	2	0	0	1	1	0	0		AT4G21050.1				174	-
1	+	24763033	337	80	50.36		3	24	1	2	0	0	0	0	0	2		AT1G66380.1				210	-
1	+	24823259	408	78.63	94.24		4	0	1	1	0	0	1	0	0	0		AT1G09245.1				393	-
1	-	24878958	1157	80.58	87.72		0	0	3	3	0	0	0	0	1	5		AT1G66700.1				927	-
1	+	25140312	234	58.67	36.76		7	120	1	1	0	0	0	1	0	0		AT2G03030.1				225	-
1	+	25355130	902	69.47	48.11		6	13	2	3	0	0	0	0	0	2		AT4G10820.1				393	-
1	-	25981935	91	82.76	23.39		48	47	1	2	0	0	0	0	0	1		AT5G62300.2				87	AT1G69110.1
1	-	26724944	196	84.62	41.14		0	93	1	2	0	0	1	0	1	0		AT1G70890.1				195	-
1	-	26891575	104	88.24	12.36		71	169	1	2	0	0	0	0	0	1		AT5G53740.1				102	-
1	+	27139492	1017	80.07	51.43		46	202	3	7	0	0	0	0	0	1		AT1G72130.1				828	AT1G72131.1
1	-	28981486	1922	80.45	94.39		17	4	2	3	0	0	0	1	0	0		AT1G77130.1				1749	-
1	+	29208870	190	79.63	79.41		0	2	1	2	0	0	1	0	0	0		AT4G36791.1				162	-
2	-	50475	158	95.74	27.17		0	122	1	1	0	0	0	0	0	1		AT5G28450.1				141	-
2	-	169754	901	90.95	49.55		87	57	3	6	0	0	0	0	0	4		AT1G55960.1				597	-
2	-	598127	1390	69.13	72.08		50	2	3	4	0	0	1	0	0	0		AT2G02240.1				690	-
2	+	742601	15700	62.04	52.34		14	16	3	3	0	0	0	0	0	1		AT1G45243.1				411	-
2	+	896093	249	69.88	47.98		73	17	1	4	0	0	1	0	0	0		AT2G33175.1				249	-
2	-	1000729	1013	93.07	92.74		18	0	1	1	0	0	0	0	0	3		AT2G22340.1				996	-
2	-	1191786	1211	82.27	82.1		0	0	4	4	0	0	0	0	0	1		AT2G04032.1				897	-
2	+	1219280	616	71	98.04		0	1	1	1	0	0	0	0	0	1		AT3G43580.1				600	-
2	+	1220126	216	76.81	76.67		14	1	1	2	0	0	0	0	0	1		AT2G03932.1				207	-
2	-	1237067	321	90.65	61.85		63	0	1	4	0	0	2	0	0	0		AT2G33175.1				321	-
2	+	1243662	321	83.87	76.95		0	1	2	2	0	0	0	0	0	1		AT2G03936.1				186	-
2	-	1246169	3008	59.5	56.51		64	7	5	7	0	0	1	0	0	1		AT5G18460.1				726	-
2	+	1272467	422	62.5	60.54		17	28	1	3	0	0	1	0	0	2		AT2G15025.1				336	-
2	+	1365345	214	64.29	100		0	0	1	1	0	0	0	0	0	1		AT3G43572.1				210	-
2	+	1399719	1546	74.52	80.19		26	6	4	5	0	0	1	0	0	2		AT3G18150.1				1095	-
2	-	1420770	912	91.5	100		0	0	3	3	0	0	1	0	0	0		AT3G24542.1				459	-
2	-	1469558	447	93.24	98.67		2	1	1	2	0	0	0	1	0	0		AT4G03566.1				444	-
2	+	1470022	1452	80.39	87.09		14	3	3	4	0	0	0	0	1	2		AT1G43910.1				1239	AT2G04250.1
2	-	1571152	369	57.61	61.33		14	15	1	1	0	0	0	2	0	0		AT4G03566.1				276	-
2	+	1649157	2994	62.91	56.44		9	110	2	4	0	0	2	0	0	1		AT3G24580.1				639	-
2	-	1653062	921	75.47	64.65		46	0	3	5	0	0	0	0	0	2		AT4G35860.2				318	AT2G04720.1
2	-	1654562	1132	65.61	67.22		4	36	1	2	0	0	0	0	0	1		AT2G38590.1				855	-
2	+	1692733	651	69.15	50.63		15	164	1	4	0	0	1	0	0	2		AT2G04810.1				603	-
2	-	1725194	161	77.78	43.27		33	22	1	1	0	0	0	0	0	1		AT2G04910.2				135	-
2	-	1821961	181	95.65	100		0	0	1	1	0	0	0	0	0	2		AT4G08406.1				138	-
2	-	1834484	1463	69.23	83.83		0	5	3	3	0	0	2	1	0	0		AT1G51370.1				1092	-
2	+	1840672	374	75.49	58.96		34	3	1	2	0	0	0	0	0	1		AT2G33175.1				306	-
2	-	1851692	634	94.35	57.98		35	1	3	4	0	0	1	0	0	1		AT2G37680.1				372	-
2	-	1897761	153	56.86	56.67		1	38	1	2	0	0	1	0	0	0		AT2G23348.1				153	-
2	+	1931304	1416	84.43	83.54		64	0	5	6	0	0	1	0	0	0		AT3G23955.1				1002	-
2	+	1944547	324	69.79	48.73		0	90	1	4	0	0	1	1	0	2		AT4G05632.1				288	-
2	+	1994535	1011	78.21	61.94		3	0	3	3	0	0	1	0	0	0		AT2G05510.1				234	-
2	+	2190731	228	72.37	89.41		0	9	1	1	0	0	0	1	0	0		AT3G32905.1				228	-
2	+	2753557	1108	64.46	51.93		0	91	1	3	0	0	1	0	0	1		AT3G01345.1				726	-
2	+	2823776	1785	75.77	65.99		7	48	4	5	0	0	1	0	0	1		AT4G03740.1				681	-
2	+	2854524	3181	90.93	95.17		0	0	6	6	0	0	2	0	0	2		AT2G36710.1				1158	-
2	+	2955797	1083	93	94.95		0	0	1	1	0	0	0	0	1	4		AT3G18330.1				1071	-
2	-	2979035	151	89.8	51.04		47	0	1	3	0	0	1	0	0	1		AT5G22608.2				147	-
2	+	3238091	127	92.5	100		0	1	1	1	0	0	0	0	0	1		AT3G42475.1				120	-
2	-	3241705	86	100	22.88		91	0	1	6	0	0	0	0	0	1		AT2G07751.1				81	-
2	+	3368150	1158	94.3	100		0	0	1	1	0	0	1	0	0	0		AT2G07741.1				1158	-
2	+	3449059	203	80.6	40.85		97	0	1	3	0	0	0	0	1	0		AT2G34520.1				201	-
2	+	3703560	126	69.05	27.45		7	104	1	1	0	0	1	0	0	0		AT2G09388.1				126	-
2	+	3782619	219	61.19	44.08		10	68	1	4	0	0	1	0	0	0		AT1G72930.2				201	-
2	+	3782955	1070	87.14	76.75		96	6	1	1	0	0	1	0	1	2		AT5G18340.1				1050	AT2G09992.1
2	+	3784992	9589	78.29	58.05		0	172	2	6	0	0	1	0	0	1		AT5G18330.1				774	-
2	-	3896929	1080	76.78	42.49		77	351	2	2	0	0	3	0	0	1		AT5G32590.1				969	-
2	+	3925850	1711	59.15	52.69		149	5	3	3	0	0	0	1	0	2		AT2G06500.1				918	-
2	-	4110699	221	55.71	16.55		281	67	1	2	0	0	0	0	0	1		AT2G25460.1				210	-
2	+	4155995	207	67.65	42.77		77	0	1	1	0	0	1	0	0	0		AT5G29210.1				204	-
2	-	4185250	542	78.79	65.14		0	28	3	3	0	0	1	0	0	0		AT5G30341.1				297	-
2	-	4195218	246	77.46	49.65		0	60	1	1	0	0	0	0	0	2		AT2G05370.2				213	-
2	+	4211915	744	76.37	66.57		97	0	1	2	0	0	2	1	0	0		AT1G64295.1				711	-
2	+	4221623	181	94.92	58.42		0	41	1	1	0	0	0	0	0	1		AT2G22940.1				177	-
2	+	4227066	178	94.83	57.43		0	42	1	2	0	0	0	0	0	1		AT2G22940.1				174	-
2	+	4440677	860	68.21	59.24		68	4	3	4	0	0	0	0	0	2		AT5G56075.1				453	-
2	+	4646544	406	68.42	85.12		7	0	2	2	0	0	1	0	0	1		AT4G07526.1				285	-
2	-	4687180	263	80.26	49.67		41	29	1	2	0	0	3	0	0	2		AT5G30341.1				228	-
2	+	4792221	578	85.94	99.48		0	1	1	1	0	0	2	0	0	1		AT3G42940.1				576	-
2	+	4809897	2339	68.49	85.9		2	0	5	5	0	0	0	1	0	2		AT1G51172.1				1752	AT2G11930.1
2	+	4830685	559	82.11	34.93		29	175	3	3	0	0	0	1	0	1		AT3G17910.1				369	-
2	+	4833106	513	92.98	82.61		0	36	1	1	0	0	1	0	0	0		AT3G04100.1				513	-
2	-	5013470	543	79.09	66.67		0	0	3	3	0	0	0	0	0	1		AT3G31350.1				330	-
2	-	5181490	441	72.65	41.31		29	138	2	2	0	0	1	0	0	0		AT5G57550.1				351	-
2	+	5214711	383	94.4	68.31		0	57	1	1	0	0	1	0	1	0		AT3G27160.1				375	-
2	+	5401087	1931	73.65	94.44		0	1	4	4	0	0	1	0	0	0		AT2G12940.1				831	-
2	-	5409914	428	73.68	53.41		50	54	1	2	0	0	0	0	0	2		AT3G24700.1				399	-
2	-	5418081	1029	76.82	83.77		0	1	1	1	0	0	0	0	0	4		AT3G17265.1				867	-
2	-	5419738	1073	64.09	85.1		6	7	1	2	0	0	0	0	0	2		AT3G17540.1				1011	AT2G13128.1|AT2G13130.1
2	-	5421883	166	72.92	71.64		12	1	1	1	0	0	0	0	0	1		AT3G30730.1				144	-
2	+	5428730	9826	73.53	92.86		0	1	5	5	0	0	0	0	0	1		AT2G12940.1				816	-
2	-	5446070	458	67.96	67.54		0	47	2	2	0	0	3	0	0	1		AT3G42160.1				309	-
2	-	5446821	13479	75.44	66.96		0	39	5	5	0	0	1	1	1	2		AT4G07666.1				684	-
2	+	5496552	293	69.23	87.5		1	1	1	2	0	0	2	0	0	1		AT1G47680.1				273	-
2	+	5501036	547	74.78	43.81		29	98	3	4	0	0	0	1	0	1		AT2G12900.1				345	-
2	-	5580624	2191	84.49	75.6		165	0	6	9	0	0	3	1	1	2		AT5G32590.1				1722	AT2G13410.1
2	-	5585544	612	81.82	71.86		15	0	2	3	0	0	0	0	0	1		AT5G35375.1				165	-
2	-	5616243	1048	80	87.71		0	8	2	2	0	0	1	0	0	2		AT5G25600.1				870	-
2	-	5657248	118	84.21	54.29		32	0	1	3	0	0	0	0	0	1		AT2G34120.1				114	-
2	-	5667078	1079	71	58.63		34	0	1	1	0	0	1	0	0	1		AT2G13450.1				693	AT1G16550.1
2	-	5685432	213	73.53	17.44		0	308	1	4	0	0	3	1	0	0		AT3G04660.1				204	-
2	+	5717280	332	78.18	46.81		83	41	1	5	0	0	0	1	0	1		AT4G15975.1				330	-
2	+	5801257	412	89.91	94.25		0	0	2	2	0	0	0	0	1	2		AT1G36020.1				327	-
2	+	5838028	7456	60.87	57.38		72	25	4	5	0	0	0	1	0	0		AT1G61710.1				690	-
2	-	5876146	215	67.44	45.61		52	1	2	2	0	0	0	1	0	0		AT2G12170.1				129	-
2	-	5930060	1511	72.14	90.51		5	1	4	4	0	0	0	0	0	1		AT3G59250.1				1152	-
2	-	6121371	2504	84.65	93.43		0	1	5	5	0	0	1	0	0	1		AT5G32590.1				2130	-
2	-	6164982	1005	95.9	36.51		0	203	4	5	0	0	0	0	0	1		AT4G05330.1				366	-
2	+	6202987	1718	82.19	80.99		0	24	9	9	0	0	1	0	0	0		AT2G18510.1				876	-
2	-	6273324	480	82.58	77.39		36	3	2	3	0	0	1	0	0	0		AT2G04066.1				396	-
2	-	6860225	468	72.03	74.87		27	3	1	1	0	0	0	0	0	3		AT2G15185.1				429	-
2	-	6869573	882	57.14	50.82		61	23	2	5	0	0	2	0	0	1		AT3G59000.2				525	-
2	-	6986132	443	93.75	75		46	0	1	3	0	0	0	0	0	1		AT5G38920.1				432	-
2	+	7044962	525	61.81	90.78		4	11	2	2	0	0	1	0	0	0		AT2G21660.2				432	-
2	-	7065216	939	70.56	92.65		11	0	3	3	0	0	1	0	0	0		AT2G21600.1				540	-
2	+	7319886	2058	81.57	85.29		49	1	3	4	0	0	0	1	0	5		AT2G16890.2				1221	-
2	+	7428637	1279	78.57	90.62		6	0	2	2	0	0	0	0	0	1		AT2G17080.1				714	-
2	-	7537337	2065	76.63	97.4		8	0	2	2	0	0	0	0	0	1		AT1G11680.1				1425	AT1G21525.1
2	+	8023697	534	75.51	58.57		0	59	1	2	0	0	0	0	0	3		AT2G18490.1				441	-
2	+	8804534	207	89.39	100		0	0	1	1	0	0	0	1	0	2		AT3G63052.1				198	-
2	+	8911173	90	76.67	88.24		5	0	1	1	0	0	2	0	0	0		AT5G28465.1				90	-
2	+	8963109	412	68.38	83.44		5	21	1	1	0	0	2	0	0	1		AT4G00416.1				408	-
2	-	8963670	316	69.9	63.19		33	24	1	2	0	0	1	0	0	1		AT4G00416.1				309	-
2	-	9022937	1242	94.89	72.86		0	0	2	2	0	0	0	0	0	1		AT1G31885.1				705	-
2	-	9079293	196	93.85	69.89		0	0	1	1	0	0	0	0	0	1		AT2G21185.1				195	-
2	-	9333002	249	98.78	65.6		35	0	1	1	0	0	1	0	0	0		AT2G21740.1				246	-
2	-	9421697	1127	62.56	51.43		153	17	4	7	0	0	0	1	0	0		AT1G58270.1				609	-
2	+	9481532	203	80	68.49		15	1	1	2	0	0	0	0	0	1		AT2G11851.1				150	-
2	+	9503582	906	81.71	78.27		12	37	2	3	0	0	1	0	1	0		AT4G39990.1				525	-
2	+	9592150	246	75.61	81.19		0	0	1	1	0	0	1	0	0	0		AT2G43865.1				246	-
2	-	9713362	1068	66.2	74.86		24	0	2	2	0	0	2	2	0	4		AT1G60720.1				648	-
2	-	9987630	324	49.07	56.54		78	5	1	2	0	0	2	1	0	0		AT3G23320.1				324	-
2	-	10040930	1149	78	49.43		0	90	2	5	0	0	1	0	0	0		AT2G23580.2				300	-
2	+	10064250	1504	77.06	58.02		15	34	4	7	0	0	0	0	0	1		AT2G23680.1				327	-
2	+	10147691	224	70.31	46.72		44	14	1	2	0	0	0	0	0	2		AT1G19890.1				192	-
2	+	10157101	538	81.9	70.92		38	1	3	7	0	0	0	0	0	1		AT2G23830.1				315	-
2	-	10247991	775	95.16	78.41		0	0	4	4	0	0	0	2	0	1		AT5G23740.1				372	-
2	-	10268248	5300	65.18	80.85		11	24	2	2	0	0	1	0	0	1		AT3G05370.1				2085	-
2	+	10409436	600	65.56	55.9		55	75	1	5	0	0	2	0	0	2		AT2G24340.1				540	-
2	+	10536847	482	69.49	47.14		27	66	2	6	0	0	1	0	0	1		AT4G31660.1				354	-
2	+	10539084	6581	74.62	93.48		11	36	5	6	0	0	1	0	0	1		AT2G24720.1				2577	-
2	+	10549773	412	56.39	88.67		0	13	1	1	0	0	1	0	0	1		AT5G06030.1				399	-
2	-	10634108	175	77.19	66.28		12	15	1	1	0	0	0	0	0	1		AT1G50760.1				171	-
2	+	10634625	260	70.15	78.29		17	0	2	2	0	0	2	0	0	1		AT1G50760.1				201	-
2	+	10635238	858	68.92	45.36		10	61	2	4	0	0	1	6	0	0		AT3G32330.1				444	-
2	+	10639088	2346	90.41	98.56		0	1	7	7	0	0	0	0	1	0		AT3G31900.1				1158	-
2	-	10755038	186	76.27	49.58		34	8	1	2	0	0	0	0	1	0		AT1G13755.1				177	-
2	+	10803988	8051	72.88	58.82		125	103	4	4	0	0	0	0	1	0		AT2G25370.1				1062	-
2	+	10939039	373	89.89	92.1		1	5	2	2	0	0	0	0	0	1		AT1G60986.1				267	-
2	+	11045991	1404	94.49	67.19		0	119	9	9	0	0	1	0	0	1		AT1G24570.1				762	-
2	+	11221263	162	83.33	87.1		0	7	1	1	0	0	1	0	0	0		AT4G07408.1				162	-
2	-	11253778	948	82.22	84.48		21	0	2	2	0	0	0	0	0	1		AT3G53690.1				810	-
2	+	11735932	1364	82.77	72.1		0	29	3	5	0	0	0	0	0	1		AT1G08340.1				714	-
2	-	11843870	192	85.25	76.25		16	0	1	1	0	0	0	0	0	1		AT2G13623.1				183	-
2	-	12054943	1043	67.54	72.43		10	2	1	2	0	0	0	0	0	2		AT2G18780.1				804	AT2G28280.1
2	+	12465816	3648	68.84	79.4		20	0	11	12	0	0	0	0	0	2		AT2G29000.1				2070	AT2G29010.1
2	-	12538702	714	82.25	73.45		57	3	3	3	0	0	1	0	0	0		AT2G29350.3				507	-
2	+	12548688	202	88.14	34.91		72	23	1	1	0	0	0	1	0	1		AT2G29180.1				177	-
2	+	12584528	526	73.95	44.65		109	39	3	5	0	0	0	0	0	1		AT2G29370.1				357	-
2	-	12600374	162	55.56	56.84		42	0	1	1	0	0	1	0	0	0		AT2G19146.1				162	-
2	-	13453331	1652	83.16	54.56		209	0	9	10	0	0	1	0	0	3		AT5G22110.1				855	-
2	-	13543136	2131	62.5	67.82		0	20	9	10	0	0	0	0	0	2		AT2G31865.1				1056	AT2G31860.1
2	+	13671770	240	86.49	28.79		182	0	1	1	0	0	1	0	0	0		AT2G27410.1				222	-
2	-	14829865	237	94.94	85.87		14	0	1	1	0	0	1	0	0	0		AT3G10950.1				237	-
2	-	14931139	1842	84.57	83.33		15	0	3	3	0	0	0	1	0	0		AT2G35580.1				933	-
2	-	14938534	1379	80.92	86.99		4	0	2	2	0	0	0	0	0	1		AT2G35580.1				975	-
2	-	15027821	169	87.23	77.05		3	8	1	2	0	0	0	0	0	1		AT2G35750.1				141	-
2	-	15048821	66	86.36	18.03		85	15	1	2	0	0	1	0	0	0		AT3G52300.2				66	-
2	-	16277201	155	80.39	96.23		0	0	1	1	0	0	0	0	1	0		AT3G04184.1				153	-
2	-	16277727	1547	92.16	50.33		3	98	3	8	0	0	0	0	1	1		AT2G43930.1				306	-
2	-	17642502	417	73.27	56.3		24	53	2	5	0	0	1	1	0	1		AT3G58100.1				303	-
2	-	18154828	1607	97.47	77.94		3	40	5	6	0	0	0	0	0	1		AT2G43930.1				474	AT1G49060.1
2	+	18221570	114	89.47	13.48		111	133	1	1	0	0	0	1	0	0		AT4G17640.1				114	-
2	-	18265568	1220	77.3	90.32		23	1	1	1	0	0	0	0	0	1		AT5G57020.1				1176	-
2	-	18460813	290	64.29	31.68		28	114	2	4	0	0	0	0	0	1		AT3G60280.1				210	-
2	-	19682673	513	96.52	93.01		4	0	2	2	0	0	1	0	0	1		AT4G37500.1				345	-
3	-	15270	1007	70.77	51.59		18	8	1	1	0	0	0	2	0	2		AT4G17565.1				585	-
3	+	864733	114	65.79	41.3		55	0	1	1	0	0	1	0	0	0		AT3G12840.1				114	-
3	+	987096	3567	65.51	78.94		57	1	5	8	0	0	0	0	0	1		AT5G38340.1				2505	-
3	+	1169354	317	80	16.58		313	0	2	2	0	0	1	1	0	0		AT1G02220.1				195	-
3	-	1281923	611	71.91	58.75		13	79	1	2	0	0	0	1	0	1		AT2G40560.1				534	-
3	+	1793749	243	90.24	45.93		44	0	2	2	0	0	1	0	0	0		AT3G05570.1				123	-
3	+	2773408	167	78.85	78.79		0	13	1	1	0	0	0	0	0	1		AT2G10020.1				156	-
3	-	2882492	1273	88.69	95.42		3	0	2	2	0	0	0	0	0	1		AT3G19760.1				1167	-
3	+	3133340	140	91.3	22.01		83	73	1	1	0	0	0	0	0	1		AT2G44390.1				138	-
3	-	4155141	903	73.21	49.66		83	1	2	3	0	0	2	3	0	1		AT2G29930.2				504	-
3	-	4244282	385	84.21	54.55		0	58	1	3	0	0	1	0	0	2		AT4G21560.2				342	-
3	-	4454261	1612	64.77	73.84		45	1	2	2	0	0	1	0	0	0		AT4G17200.1				843	-
3	-	4551184	174	74.14	63.74		27	6	1	2	0	0	1	0	0	0		AT5G18020.1				174	-
3	+	4552523	1072	65.29	67.31		0	1	2	2	0	0	0	0	0	2		AT1G66490.1				726	-
3	+	4644916	789	81.01	50.59		247	0	1	3	0	0	0	0	0	2		AT3G13840.1				774	-
3	-	5096698	409	71.7	53		72	3	1	3	0	0	1	0	0	1		AT3G14030.1				318	-
3	-	5390608	1137	75.59	89.24		0	1	1	1	0	0	0	1	1	1		AT4G17200.1				1020	-
3	+	5575512	8857	62.53	57.89		0	67	4	5	0	0	1	2	0	1		AT1G52030.1				1113	-
3	-	6126451	433	72	26.54		237	80	1	1	0	0	0	0	0	1		AT5G36200.1				375	-
3	+	6214985	2291	87.35	75.66		3	0	7	7	0	0	0	0	0	1		AT3G27740.1				972	-
3	-	6495784	120	57.5	10.31		2	346	1	2	0	0	1	0	0	0		AT5G42460.1				120	-
3	-	6739980	365	63.89	46.15		109	8	1	3	0	0	0	0	0	1		AT1G25141.1				324	-
3	+	7007148	8134	79.55	51.83		1	245	2	5	0	0	0	0	0	1		AT3G20110.1				792	-
3	+	7173727	571	81.82	75.62		21	7	2	2	0	0	1	1	0	2		AT1G50900.1				396	-
3	+	7234737	112	88.57	100		0	0	1	1	0	0	2	0	0	0		AT5G28465.1				105	-
3	+	7235096	112	82.86	100		0	0	1	1	0	0	1	0	0	0		AT5G28465.1				105	-
3	-	7236143	945	65.51	79.28		0	47	1	4	0	0	1	0	0	0		AT3G20710.1				861	-
3	+	7334161	3475	83.33	58.7		0	109	5	7	0	0	1	0	0	1		AT3G20940.1				918	-
3	-	7572238	199	85	34.88		17	89	1	2	0	0	0	0	0	1		AT4G34870.1				180	-
3	+	7725503	961	62.14	74.22		4	12	2	3	0	0	1	0	0	0		AT3G21910.1				618	-
3	+	7727628	860	71.36	75.03		40	2	2	4	0	0	0	0	1	0		AT3G21940.1				618	-
3	+	7732304	8786	64.89	51.17		15	189	3	7	0	0	0	1	0	0		AT3G21960.2				675	-
3	+	7747107	3343	75.85	94.88		9	0	3	4	0	0	1	0	0	0		AT4G20670.1				795	-
3	+	7896173	966	80.39	91.62		5	8	1	2	0	0	1	0	0	0		AT3G22345.1				918	-
3	+	7971112	320	75	56.76		35	9	1	2	0	0	0	1	0	1		AT3G22480.1				252	-
3	-	8517998	754	63.27	54.29		37	57	1	2	0	0	0	0	0	3		AT1G01410.1				588	-
3	-	8858700	3243	82.75	78.98		20	38	10	10	0	0	1	0	0	0		AT3G24540.1				1200	-
3	+	9116187	146	83.33	37.8		74	0	1	2	0	0	2	0	0	0		AT3G24929.2				144	-
3	+	9185025	1121	78.01	89.27		2	5	1	2	0	0	3	1	0	0		AT3G19470.2				1023	-
3	-	9557457	343	80.9	76.72		0	1	1	1	0	0	1	0	0	1		AT4G39930.2				267	-
3	-	9570458	1503	84.29	93.89		6	2	2	2	0	0	0	0	0	1		AT3G26160.1				1413	-
3	-	9636701	1642	79.15	98.93		2	0	3	3	0	0	1	0	0	0		AT3G26290.1				1482	-
3	-	9706630	102	70.59	19.65		93	46	1	1	0	0	1	0	0	0		AT2G19960.1				102	-
3	-	9847231	1082	65.74	66.93		73	0	3	4	0	0	0	0	0	1		AT4G13965.1				753	-
3	-	9904307	378	71.95	61.65		0	6	1	1	0	0	1	0	0	2		AT3G26880.1				246	-
3	+	9956623	105	85.29	39.08		54	0	1	1	0	0	1	0	0	0		AT3G05870.2				102	-
3	-	9992093	2004	77.89	92.9		0	1	1	1	0	0	0	0	0	2		AT3G27473.1				1845	-
3	-	10092859	202	79.1	66.34		21	0	1	1	0	0	0	0	0	1		AT1G08985.1				201	-
3	+	10395999	2165	92	72.9		23	0	5	6	0	0	0	0	0	1		AT4G03940.1				675	-
3	+	10399246	566	82.94	88.54		0	3	1	1	0	0	0	0	0	1		AT4G03945.1				510	-
3	-	10489049	617	80.46	86.27		0	0	5	5	0	0	1	0	1	0		AT3G28155.1				261	-
3	-	10699008	228	56.58	10.37		316	341	1	1	0	0	1	0	0	0		AT4G10200.1				228	-
3	-	10699544	234	42.31	10.64		167	488	1	1	0	0	1	1	0	0		AT4G10200.1				234	-
3	-	10726564	768	82.31	76.86		17	3	3	3	0	0	1	1	0	1		AT5G43210.1				390	-
3	-	11027794	404	59.8	55.43		26	22	1	2	0	0	0	0	0	1		AT5G01080.1				306	-
3	+	11063492	392	71	75.19		2	0	1	2	0	0	0	1	0	2		AT3G26880.1				300	-
3	-	11088029	835	60.4	72.62		3	7	3	3	0	0	0	0	0	2		AT4G07965.1				303	-
3	-	11108316	900	67.82	53.16		37	45	1	3	0	0	1	0	0	0		AT3G18720.1				606	-
3	+	11127892	586	70.75	55.89		43	19	1	1	0	0	1	0	0	1		AT1G45243.1				441	-
3	-	11230709	372	70.41	66.44		0	49	2	2	0	0	1	0	0	1		AT5G28950.1				294	-
3	+	11273986	965	69.57	80.05		33	3	2	2	0	0	0	0	0	1		AT5G39280.1				621	-
3	+	11348735	625	81.64	99.04		0	1	1	1	0	0	0	0	0	2		AT5G35050.1				621	-
3	+	11349452	334	77.01	71.9		0	19	1	1	0	0	1	0	0	1		AT5G25000.1				261	-
3	-	11350570	301	81	82.64		16	3	1	1	0	0	0	0	0	1		AT5G25000.1				300	-
3	-	11350984	607	80.51	93.3		0	6	1	1	0	0	2	0	0	2		AT5G35050.1				585	-
3	-	11358069	110	83.33	90		0	3	1	1	0	0	1	0	0	0		AT3G31068.1				108	-
3	+	11368971	78	84.62	16.77		119	10	1	2	0	0	1	0	0	0		AT1G35320.1				78	-
3	+	11369456	1513	82.69	55.79		32	0	2	2	0	0	1	0	0	2		AT3G43870.1				312	-
3	+	11403279	227	78.87	70.3		0	26	1	2	0	0	0	0	1	1		AT2G22940.1				213	-
3	-	11471393	639	64.52	46.52		21	94	3	6	0	0	1	0	0	0		AT1G36675.1				372	-
3	+	11483818	1247	93.07	56.23		0	178	4	6	0	0	2	0	1	0		AT3G29638.1				693	-
3	+	11501146	8512	88.24	82.33		13	0	2	2	0	0	0	0	1	0		AT5G26890.1				204	-
3	-	11554671	1302	76.6	93.79		0	12	1	1	0	0	0	1	0	2		AT3G29680.1				1269	-
3	-	11557943	19822	67.57	55.17		0	100	2	2	0	0	2	2	0	2		AT1G06630.2				666	-
3	-	11602052	1795	90.7	54.5		171	12	2	4	0	0	1	0	0	1		AT3G57400.1				774	-
3	-	11611247	330	91.82	100		0	0	1	1	0	0	1	0	0	0		AT3G29785.1				330	-
3	+	11614067	376	75.42	72.39		31	7	1	1	0	0	0	0	0	1		AT2G35280.1				354	-
3	+	11627993	703	53.45	55.98		41	75	3	4	0	0	1	1	0	0		AT3G42870.1				522	-
3	-	11628695	339	77.89	80.79		0	5	2	2	0	0	0	0	0	1		AT1G43320.1				285	-
3	+	11629483	956	70.93	96.6		0	0	1	1	0	0	3	0	0	1		AT1G43722.1				939	-
3	-	11746722	1014	82.78	70.83		50	0	3	5	0	0	0	0	2	0		AT1G44810.1				627	-
3	-	11752002	4484	87.15	95.94		0	0	10	10	0	0	0	0	0	3		AT2G10440.1				2685	AT3G30110.1
3	-	11819874	921	91.48	92.26		7	0	2	2	0	0	0	0	0	4		AT1G24380.1				810	-
3	-	11861275	373	86.15	42.15		58	10	2	2	0	0	1	0	0	0		AT1G35320.1				195	-
3	-	11877044	438	82.19	100		0	1	1	1	0	0	1	1	0	0		AT2G11015.1				438	-
3	+	11887093	392	91.57	98.04		0	0	2	2	0	0	1	0	0	1		AT2G21725.1				249	-
3	-	11896380	975	84.52	83.24		0	1	4	4	0	0	1	0	0	3		AT3G43870.1				465	-
3	+	11986516	350	90.52	100		0	0	1	1	0	0	0	0	0	1		AT5G42567.1				348	-
3	+	11990240	348	93.1	100		0	0	1	1	0	0	1	0	0	0		AT3G30387.1				348	-
3	+	11993963	348	93.1	100		0	0	1	1	0	0	1	0	0	0		AT3G30387.1				348	-
3	+	12065296	148	97.96	30.06		115	0	1	1	0	0	0	0	1	0		AT2G35280.1				147	-
3	-	12098888	228	68.42	89.41		0	9	1	1	0	0	1	0	0	0		AT3G32905.1				228	-
3	+	12132317	981	88.22	96.91		0	1	1	1	0	0	1	0	0	2		AT1G43722.1				942	-
3	-	12299386	1920	78.49	76.5		0	1	2	2	0	0	0	0	0	1		AT3G27329.1				279	-
3	+	12397377	127	97.5	100		0	1	1	1	0	0	0	0	0	1		AT3G42475.1				120	-
3	-	12511320	269	61.25	13.29		275	239	1	1	0	0	0	0	0	1		AT3G13490.1				240	-
3	+	12631957	476	74.32	90.8		4	1	1	1	0	0	1	0	1	1		AT2G35280.1				444	-
3	-	12640785	839	69.93	85.19		38	5	1	2	0	0	2	1	0	1		AT1G43722.1				828	-
3	+	12646809	1410	96.39	100		0	0	7	7	0	0	2	0	0	0		AT4G27040.1				747	-
3	-	12648379	872	88.28	89.78		34	0	1	1	0	0	2	0	0	1		AT4G27030.1				870	-
3	-	12662598	8361	90.58	54.18		158	0	6	7	0	0	0	0	0	2		AT1G66520.1				573	AT2G29610.1
3	+	12755944	325	89.47	96.62		3	0	2	3	0	0	1	0	0	0		AT3G32100.1				228	-
3	-	12784200	2561	94.16	99.39		3	0	7	7	0	0	2	0	0	0		AT3G32030.1				1797	-
3	+	12833342	2305	88.7	97.95		0	0	8	8	0	0	2	0	0	2		AT3G32260.1				903	-
3	-	12848311	114	81.58	100		0	0	1	1	0	0	1	0	0	0		AT3G32036.1				114	-
3	+	12870896	6448	93.15	98.8		0	1	7	7	0	0	0	0	0	1		AT3G32280.1				1401	-
3	+	12881480	123	60.98	10.43		285	67	1	1	0	0	1	0	0	0		AT3G31900.1				123	-
3	+	12897226	405	54.07	14.29		645	165	1	1	0	0	1	0	0	0		AT5G51070.1				405	-
3	-	12908028	1665	63.18	53.04		0	149	5	8	0	0	1	0	0	0		AT5G28810.1				888	-
3	-	12913736	978	78.95	71.48		0	1	3	3	0	0	1	0	0	1		AT3G43870.1				399	-
3	+	12932710	307	80.6	85.23		0	10	2	2	0	0	1	0	0	0		AT3G32100.1				201	-
3	+	12949990	1411	78.46	73		2	117	4	6	0	0	1	1	0	1		AT5G34870.1				1128	-
3	+	12954902	1066	93.44	73.6		0	65	5	6	0	0	2	0	0	0		AT4G27040.1				549	-
3	+	13044146	524	73.53	41.16		1	97	2	6	0	0	1	0	0	0		AT3G42155.1				204	-
3	-	13129111	2217	68.6	91.94		26	0	1	2	0	0	2	1	0	5		AT1G19260.1				2121	-
3	+	13146339	438	72.6	100		0	0	1	1	0	0	2	0	0	0		AT2G11015.1				438	-
3	-	13155110	114	73.68	100		0	0	1	1	1	0	1	0	0	0		AT3G32036.1				114	-
3	-	13161693	437	70.29	94.52		0	0	1	1	0	0	2	0	0	1		AT2G11015.1				414	-
3	-	13171963	484	86.79	85.03		0	26	1	2	0	0	0	1	0	0		AT1G36100.1				477	-
3	-	13177892	114	76.32	100		0	0	1	1	0	0	1	0	0	0		AT3G32036.1				114	-
3	-	13179932	114	76.32	100		0	0	1	1	0	0	1	0	0	0		AT3G32036.1				114	-
3	-	13225303	114	76.32	100		0	0	1	1	0	0	1	0	0	0		AT3G32036.1				114	-
3	-	13226367	114	76.32	100		0	0	1	1	0	0	1	0	0	0		AT3G32036.1				114	-
3	-	13230404	114	73.68	100		0	0	1	1	0	0	1	0	0	0		AT3G32036.1				114	-
3	+	13240156	12263	93.48	42.3		189	0	2	2	0	0	2	0	0	1		AT3G32330.1				414	-
3	+	13266382	183	67.21	20.4		6	232	1	2	0	0	0	1	0	0		AT5G60440.1				183	-
3	+	13267876	138	60.87	14.07		99	182	1	1	0	0	1	0	0	0		AT3G32330.1				138	-
3	+	13293666	138	58.7	14.07		99	182	1	1	0	0	1	0	0	0		AT3G32330.1				138	-
3	-	13449931	937	74.84	95.68		8	0	1	1	0	0	1	1	0	1		AT1G43722.1				930	-
3	-	13534536	991	84.97	82.17		0	0	4	4	0	0	4	0	0	1		AT3G43870.1				459	-
3	-	13535949	85	100	30.77		64	0	1	3	0	0	0	0	1	0		AT3G30160.1				84	-
3	-	13549062	6860	83.04	73.42		0	38	2	4	0	0	4	0	0	1		AT5G30341.1				336	-
3	-	13562486	127	97.5	100		0	1	1	1	0	0	0	0	0	1		AT3G42475.1				120	-
3	+	13572163	898	69.95	57.6		89	2	2	3	0	0	0	0	0	1		AT2G14290.1				609	-
3	+	13672402	306	82.05	51.2		35	39	2	3	0	0	3	0	0	0		AT5G30341.1				234	-
3	-	14036704	107	88.57	38.46		37	18	1	2	0	0	0	0	0	1		AT3G30222.1				105	-
3	+	14119858	2216	67.96	56.93		0	28	3	3	0	0	3	1	0	3		AT1G51172.1				1161	-
3	-	14128221	344	61.54	62.33		7	22	1	1	0	0	0	0	0	1		AT2G04378.2				273	-
3	-	14143810	344	61.54	62.33		7	22	1	1	0	0	0	0	0	1		AT2G04378.2				273	-
3	+	14157512	193	96.83	73.26		24	0	1	1	0	0	0	0	0	1		AT2G18610.1				189	-
3	-	14227691	617	64.74	51.77		161	1	1	1	0	0	0	0	0	1		AT5G25200.1				570	-
3	-	14336146	127	87.5	100		0	1	1	1	0	0	0	0	0	1		AT3G42475.1				120	-
3	-	14536203	223	78.46	64.36		0	28	1	1	0	0	0	0	0	1		AT2G22940.1				195	-
3	-	14790780	121	76.92	70.91		1	14	1	3	0	0	0	0	0	1		AT2G11778.1				117	-
3	+	14837711	4683	71.77	64.34		6	35	5	5	0	0	0	0	0	4		AT3G44080.1				744	-
3	-	14884256	1755	61.12	70.39		80	25	3	4	0	0	1	0	0	2		AT2G06500.1				1227	-
3	-	15096356	1880	61.38	65.44		177	10	4	5	0	0	4	1	0	2		AT4G10200.1				1437	-
3	+	15144628	438	75.34	90.12		16	0	1	2	0	0	1	0	0	0		AT5G29050.1				438	-
3	-	15170049	974	71.14	80.04		0	1	3	4	0	0	1	0	0	0		AT3G43870.1				447	-
3	-	15185766	711	74.16	74.62		26	0	2	3	0	0	1	0	0	0		AT1G48180.1				534	-
3	-	15266405	1762	80.74	87.97		0	0	6	6	0	0	1	0	1	2		AT5G27890.1				888	-
3	-	15268208	163	72.55	96.23		0	0	1	1	0	0	0	0	0	1		AT5G27889.1				153	-
3	-	15478243	324	72	45.38		38	39	2	3	0	0	0	0	0	2		AT3G31350.1				225	-
3	-	15479232	370	79.17	47.28		42	32	2	4	0	0	0	0	0	1		AT3G24542.1				216	-
3	+	15524575	365	58.72	66.87		0	41	1	2	0	0	1	3	0	1		AT3G24517.1				327	-
3	-	15590949	293	85.26	29.41		0	228	1	1	0	0	0	0	0	1		AT1G48150.1				285	-
3	-	15675514	354	71.79	28.38		139	51	2	4	0	0	1	0	0	1		AT1G33970.3				234	-
3	+	15803992	1832	90.38	91.86		0	1	4	4	0	0	1	0	0	0		AT3G30520.1				1092	-
3	+	15805988	957	92.36	96.91		0	9	1	2	0	0	0	0	0	2		AT1G43722.1				942	-
3	-	15835496	1661	77.26	91.24		0	0	4	4	0	0	0	0	0	1		AT3G44090.1				1227	-
3	+	15839197	15522	65.89	72.43		0	0	6	6	0	0	0	0	0	1		AT3G42770.1				1152	-
3	-	15861468	1715	79.77	81.19		0	0	4	4	0	0	0	0	1	1		AT3G44060.1				1038	-
3	+	15876725	349	97.41	100		0	0	1	1	0	0	0	0	1	0		AT3G44115.1				348	-
3	+	15883640	262	95	40.22		89	0	2	4	0	0	0	0	0	1		AT2G07110.1				180	-
3	-	15924079	461	94.44	47.06		100	55	1	5	0	0	0	0	0	2		AT4G01140.1				432	-
3	+	15955421	807	70.16	86.95		0	18	2	2	0	0	2	0	0	0		AT2G04380.1				372	-
3	-	15965748	504	79.76	100		0	0	1	1	0	0	1	0	0	0		AT3G55254.1				504	-
3	-	16160074	406	77.78	61.21		67	0	2	4	0	0	1	0	0	1		AT3G44570.1				324	-
3	+	16174432	6407	90.5	96.26		0	1	5	6	0	0	0	0	0	1		AT3G43870.1				537	-
3	-	16264506	599	69.23	57.67		0	58	2	3	0	0	0	1	0	1		AT5G03495.1				390	-
3	-	16715443	121	87.18	38.61		31	30	1	3	0	0	0	0	0	1		AT2G22940.1				117	-
3	-	16990102	6279	97.07	94.68		0	0	5	5	0	0	0	0	1	0		AT3G46270.1				1332	-
3	-	17060382	254	82.81	86.94		0	10	2	3	0	0	1	0	1	1		AT3G44440.1				192	-
3	-	17167071	151	71.74	15.18		30	221	1	5	0	0	0	0	0	1		AT5G62060.1				138	-
3	-	17188842	287	75.68	88.1		0	1	1	1	0	0	1	0	0	1		AT3G46666.1				222	-
3	+	17321210	306	79.12	78.45		0	12	1	2	0	0	2	0	0	0		AT4G39930.2				273	-
3	-	17959673	1056	60.24	65.05		15	55	2	3	0	0	0	0	0	2		AT3G28223.1				762	-
3	-	18225517	1295	76.12	70.37		9	0	3	3	0	0	0	0	0	1		AT2G23900.1				1005	-
3	+	18646036	469	77.62	65.3		49	7	1	2	0	0	2	0	0	2		AT1G49230.1				429	-
3	+	18685471	630	73.82	74.9		52	0	1	1	0	0	0	2	0	0		AT1G43610.1				573	-
3	-	18860210	152	76.09	69.7		6	13	1	1	0	0	0	0	0	1		AT2G10020.1				138	-
3	+	19479394	601	62.28	52.93		6	37	2	4	0	0	1	0	0	0		AT3G52510.1				342	-
3	-	19638309	970	70.14	56.12		0	0	1	1	0	0	0	0	0	1		AT2G33200.1				633	-
3	+	19671381	3977	69.14	49.29		81	0	2	3	0	0	0	0	0	1		AT3G53075.1				243	-
3	-	20187970	411	75.27	14.93		419	85	2	3	0	0	1	0	0	2		AT5G23570.1				279	-
3	-	20487966	504	89.88	100		0	0	1	1	0	0	1	0	0	0		AT3G55254.1				504	-
3	+	21185158	11197	77.86	58.41		10	9	5	5	0	0	2	0	0	3		AT3G57280.1				393	-
3	-	21418188	249	87.95	50.61		79	2	1	5	0	0	1	0	0	0		AT1G09690.1				249	-
3	+	21425478	448	70.63	82.89		0	0	1	1	0	0	2	1	0	1		AT1G56385.1				378	AT1G57840.1
3	-	21591200	189	77.78	36.42		97	13	1	1	0	0	1	0	0	0		AT3G58330.1				189	-
3	+	21771275	3231	66.67	63.47		98	46	3	6	0	0	1	0	0	0		AT3G58950.1				792	-
3	-	21774999	1107	69.8	48.39		34	114	2	4	0	0	0	0	0	2		AT1G52650.1				735	-
3	-	21781703	1511	80.93	89.35		0	38	3	4	0	0	0	0	0	1		AT3G58930.1				1290	-
3	-	21784152	9705	73.9	85.2		0	11	4	4	0	0	0	1	0	1		AT3G58930.1				1230	-
3	-	22237740	4556	94.12	67.66		0	30	2	3	0	0	0	0	0	1		AT2G22940.1				204	-
3	+	22259675	180	65.45	59.14		37	0	1	3	0	0	1	1	0	0		AT2G44670.1				165	-
3	-	22403435	1427	92.99	97.11		0	0	1	1	0	0	1	0	0	1		AT1G60170.1				1413	-
3	-	22531071	1412	97.07	100		0	0	3	3	0	0	1	0	0	3		AT3G61035.1				1023	AT3G60955.1
3	+	22575705	1656	86.81	72.51		105	5	5	5	0	0	0	0	2	0		AT3G11030.1				978	-
3	-	22590932	330	56.36	21.48		364	38	1	1	0	0	1	0	0	0		AT2G45570.1				330	-
4	-	1565	199	87.3	28.25		0	157	1	1	0	0	0	0	0	1		AT5G01640.1				189	-
4	+	103348	304	58.24	47.4		53	40	1	4	0	0	1	0	0	0		AT3G45920.1				273	-
4	-	121609	297	78.69	52.42		47	0	2	4	0	0	1	0	0	0		AT5G48700.1				183	-
4	-	529834	2116	92.47	56.63		7	206	9	10	0	0	2	0	0	2		AT1G55740.1				1275	-
4	+	641834	371	79.67	45.22		144	1	1	5	0	0	3	0	0	1		AT1G45063.2				369	-
4	-	667644	754	86.81	48.84		38	0	2	3	0	0	0	0	0	1		AT3G43870.1				273	-
4	+	885679	353	59.63	59.89		47	20	1	1	0	0	0	0	0	1		AT4G03292.1				327	-
4	-	1215107	2343	63.25	59.5		8	66	9	11	0	0	0	0	0	1		AT4G02740.1				849	-
4	-	1289625	764	77.14	56.08		0	50	4	6	0	0	0	0	0	1		AT4G02910.1				210	-
4	+	1337727	6258	90.2	53.47		22	0	2	2	0	0	1	0	0	1		AT1G48953.1				153	-
4	-	1351989	1716	69.12	79.13		0	3	4	4	0	0	0	0	0	1		AT4G03050.2				855	-
4	+	1373270	327	87.85	99.07		0	1	1	2	0	0	0	0	0	1		AT5G26970.1				321	-
4	-	1473227	4298	60	58.58		2	4	3	6	0	0	0	0	0	1		AT4G05230.1				360	-
4	+	1522935	300	83.95	71.68		14	0	1	1	0	0	0	0	0	3		AT4G03443.1				243	-
4	-	1655943	2437	65.87	52.56		2	163	3	5	0	0	4	0	0	0		AT3G30520.1				624	-
4	-	1660964	551	75.27	56.17		79	61	1	3	0	0	4	1	0	1		AT1G43722.1				546	-
4	+	1754965	127	97.5	100		0	1	1	1	0	0	0	0	0	1		AT3G42475.1				120	-
4	+	1830034	137	82.22	100		0	0	1	1	0	0	0	0	0	1		AT2G11651.1				135	-
4	+	1865379	331	74.31	90.08		2	8	1	3	0	0	0	0	0	1		AT1G35617.1				327	-
4	-	2046302	1995	74.62	90.77		0	1	4	5	0	0	2	0	0	0		AT4G03830.1				1572	-
4	+	2076122	347	65.33	56.39		27	0	1	1	0	0	0	0	0	1		AT2G10975.1				225	-
4	+	2080129	180	51.67	51.72		19	37	1	4	0	0	1	0	0	0		AT2G05915.1				180	-
4	+	2090055	4696	79.31	53.81		146	0	2	5	0	0	1	1	0	0		AT1G43722.1				522	-
4	+	2136487	1067	72.56	59.56		2	4	1	1	0	0	0	0	0	3		AT3G25460.1				645	-
4	-	2180215	1176	85.61	76.09		0	1	5	5	0	0	0	1	0	1		AT4G13572.1				417	-
4	-	2184046	295	85.71	72.06		38	0	1	3	0	0	0	0	0	1		AT3G54560.1				294	-
4	+	2184419	298	62.24	72.06		37	1	1	2	0	0	3	1	1	0		AT3G54560.1				294	-
4	+	2188726	108	66.67	40.91		39	13	1	2	0	0	1	0	0	0		AT2G05185.1				108	-
4	+	2197608	82	96.3	46.55		31	0	1	2	0	0	0	0	0	1		AT3G30840.1				81	-
4	-	2302360	15644	68.79	85.74		0	1	6	6	0	0	0	0	0	1		AT4G04580.1				423	-
4	-	2356317	573	80.95	93.14		0	0	2	2	0	0	1	0	0	1		AT1G35516.1				189	-
4	+	2365561	1196	76.09	87.06		0	0	1	1	0	0	0	0	0	1		AT2G13450.1				1029	-
4	+	2587431	387	69.32	64.48		18	14	2	2	0	0	0	0	0	1		AT3G15351.3				264	-
4	-	2602345	12351	57.65	81.66		4	1	3	4	0	0	1	1	0	1		AT5G16486.1				510	-
4	-	2776688	490	91.3	48.35		171	0	1	5	0	0	1	0	0	1		AT4G05440.1				483	-
4	-	2846863	1278	76.98	57.56		135	0	3	4	0	0	1	1	0	1		AT1G36970.1				756	-
4	+	3065435	4373	75	18.28		405	0	3	3	0	0	1	0	0	1		AT3G31950.1				276	AT1G09486.1
4	+	3115999	415	86.21	99.43		0	1	2	2	0	0	0	0	0	1		AT5G35603.1				348	-
4	+	3524203	437	61.9	57.25		27	23	2	3	0	0	1	0	0	1		AT5G01080.1				315	-
4	+	3572989	2537	84.51	89.27		0	8	6	6	0	0	1	1	0	1		AT5G32590.1				2034	-
4	+	3651107	2711	83.01	96.1		0	12	6	6	0	0	3	2	0	1		AT5G32590.1				2190	-
4	+	3654417	651	88.14	100		0	0	2	2	0	0	0	0	0	1		AT3G43150.1				582	-
4	-	3668020	702	73.21	62.05		1	120	1	2	0	0	3	0	0	4		AT5G36228.1				672	-
4	+	3705025	4795	76.52	80.71		22	0	7	7	0	0	1	1	0	2		AT2G11010.1				1674	-
4	+	3710113	439	80.82	90.12		16	0	1	2	0	0	0	1	0	1		AT5G29050.1				438	-
4	+	3725389	376	65.83	38.22		92	96	1	4	0	0	0	0	0	2		AT1G43720.1				360	-
4	+	3780652	503	79.86	100		0	0	2	2	0	0	0	1	0	0		AT2G07505.1				432	-
4	+	3831483	655	79.52	58.51		54	0	3	3	0	0	1	0	0	0		AT3G44210.1				249	-
4	+	3857362	117	76.92	100		0	0	1	1	0	0	1	0	0	0		AT5G29231.1				117	-
4	-	3878043	565	79.35	95.88		0	0	2	2	0	0	2	0	0	1		AT5G29050.1				465	-
4	-	3878750	387	80	61.86		65	0	1	1	0	0	0	0	0	2		AT3G43150.1				360	-
4	-	4117608	1987	88.5	70.96		205	10	5	6	0	0	1	0	1	2		AT5G32590.1				1617	AT2G10589.1
4	-	4444560	947	78.95	71.48		0	0	3	3	0	0	1	0	0	0		AT3G43870.1				399	-
4	+	4503182	2667	78.42	95.18		0	13	6	6	0	0	4	0	0	2		AT5G32590.1				2169	-
4	+	4506020	233	83.33	52.75		2	14	1	1	0	0	0	2	0	1		AT3G30222.1				144	-
4	+	4506428	644	83.42	99.66		0	0	2	2	0	0	1	0	0	0		AT3G43150.1				579	-
4	+	4507362	438	74.1	95.21		0	0	1	1	0	0	1	0	0	0		AT2G11015.1				417	-
4	-	4547574	179	88.89	83.08		4	0	1	1	0	0	0	0	0	1		AT2G10920.1				162	-
4	-	4634579	287	49.46	50.54		89	1	1	4	0	0	1	1	0	0		AT5G01080.1				279	-
4	-	4651813	127	82.5	100		0	1	1	1	0	0	0	0	0	1		AT3G42475.1				120	-
4	+	4659895	234	96.15	100		1	0	1	1	0	0	1	0	0	0		AT4G07868.1				234	-
4	+	4696491	117	61.54	19.02		159	7	1	1	0	0	1	0	0	0		AT1G62900.1				117	-
4	+	4733680	267	60.67	60.96		0	57	1	1	0	0	1	0	0	0		AT4G06490.1				267	-
4	+	4845128	349	87.07	100		0	0	1	1	0	0	0	0	1	0		AT1G57777.1				348	-
4	+	5006540	1210	66.48	73.66		0	7	3	5	0	0	2	1	0	0		AT5G33898.1				546	-
4	+	5037171	100	93.94	100		0	0	1	1	0	0	1	0	1	0		AT5G19257.1				99	-
4	+	5123264	2058	79.68	85.03		0	0	5	5	0	0	5	0	0	5		AT2G18130.1				1122	-
4	+	5284841	816	71.19	66.21		94	0	1	2	0	0	1	0	0	2		AT5G25200.1				729	-
4	+	5424963	1308	88.46	95.24		0	3	4	4	0	0	0	0	0	2		AT4G02733.1				858	-
4	-	5770770	579	96.83	94.53		0	0	3	3	0	0	1	0	0	2		AT4G14145.1				378	-
4	+	5821213	1181	73.13	80		0	5	1	1	0	0	1	0	0	1		AT5G41510.1				960	-
4	-	5917615	102	85.29	18.18		106	47	1	1	0	0	1	0	0	0		AT3G43870.1				102	-
4	-	6010997	450	98	100		0	0	1	1	0	0	1	0	0	0		AT4G13263.1				450	-
4	-	6040245	826	69.65	52.89		35	4	1	3	0	0	0	0	0	3		AT2G44030.1				603	-
4	-	6058361	839	67.06	82.08		0	27	1	2	0	0	3	0	0	3		AT2G17920.1				756	-
4	+	6059897	810	73.36	54.31		0	134	1	4	0	0	2	0	1	1		AT2G13450.1				642	-
4	-	6163456	1191	68.73	70.33		3	1	1	1	0	0	0	0	0	2		AT3G16740.1				825	-
4	-	6257231	930	77.33	88.63		0	0	2	2	0	0	0	0	0	1		AT4G09984.1				225	-
4	+	6352616	15934	69.11	67.39		0	1	6	6	0	0	0	1	0	2		AT4G10190.1				738	-
4	-	6450796	2085	91.04	61.58		103	19	8	10	0	0	2	0	0	2		AT4G10430.3				636	-
4	+	6578791	233	83.12	85.56		13	0	1	1	0	0	1	0	1	0		AT1G73603.1				231	-
4	-	6777566	123	60.98	35.34		43	32	1	5	0	0	1	0	0	0		AT4G23760.1				123	-
4	-	6993303	617	95.38	84.85		0	0	3	3	0	0	1	0	0	0		AT2G45403.1				390	-
4	-	7023477	539	79.66	48.5		107	17	2	3	0	0	0	0	1	0		AT4G11650.1				354	-
4	-	7030680	118	84.21	54.29		32	0	1	1	0	0	0	0	0	1		AT2G34120.1				114	-
4	-	7278764	386	84.17	58.25		7	72	1	3	0	0	0	0	0	1		AT4G05350.1				360	-
4	+	7331806	3598	77.78	51.12		36	2	2	2	0	0	0	0	1	0		AT4G00893.1				594	-
4	-	7616255	292	77.89	71.97		0	37	1	2	0	0	0	0	0	1		AT5G39493.1				285	-
4	+	7688192	63	85.71	61.76		14	0	1	1	0	0	1	0	0	0		AT5G28465.1				63	-
4	+	7813075	837	56.55	52.6		46	26	2	4	0	0	0	1	0	0		AT1G43730.1				504	-
4	-	7821912	450	63.3	48.59		99	10	2	4	0	0	0	0	0	2		AT1G29480.1				327	-
4	-	8380872	2625	69.34	91		0	10	1	1	0	0	0	0	1	1		AT1G12220.1				2427	-
4	-	8408267	855	52.36	67.93		54	1	1	1	0	0	1	0	0	0		AT3G25270.1				699	-
4	+	8940886	193	75.93	45.76		55	0	1	3	0	0	0	0	0	1		AT4G15715.1				162	-
4	+	9055423	1605	96.06	99.63		0	0	1	1	0	0	0	3	2	1		AT4G16015.1				1599	-
4	+	9497885	2181	91.79	83.19		36	0	6	6	0	0	0	0	1	1		AT4G16915.1				585	-
4	+	9537655	1011	89.04	62.29		85	0	5	7	0	0	2	0	0	2		AT4G16915.1				438	-
4	-	9769247	954	83.33	62.11		84	2	6	8	0	0	0	1	0	1		AT4G17510.1				432	-
4	+	9999189	263	75.58	43.22		80	27	1	4	0	0	2	0	1	1		AT2G07739.1				258	-
4	+	10273019	7058	59.18	62.7		0	12	2	3	0	0	2	0	0	0		AT4G18680.1				441	-
4	+	10401403	182	75	84.85		0	9	1	1	0	0	0	0	0	1		AT2G10020.1				168	-
4	-	10685556	442	86.73	86.51		0	10	2	2	0	0	0	0	0	2		AT4G19630.1				339	-
4	-	10811341	436	72.86	54.1		29	9	2	3	0	0	0	0	0	2		AT1G77880.1				210	AT2G25380.1
4	+	11100965	2349	98.98	99.73		0	0	4	4	0	0	1	0	0	1		AT4G20650.1				1470	-
4	-	11383956	3088	73.24	85.45		28	23	7	12	0	0	1	0	0	0		AT4G21380.1				2175	-
4	+	11487705	1059	71.06	72.03		2	21	1	2	0	0	1	0	0	2		AT4G33900.1				819	-
4	+	11740082	1189	70.45	76.62		4	10	1	2	0	0	0	0	0	1		AT4G22180.1				924	-
4	-	12205480	406	89.63	65.53		12	52	1	2	0	0	1	0	0	1		AT4G23340.2				405	-
4	+	12845675	340	83.78	63.07		60	0	1	2	0	0	0	0	1	2		AT4G24972.1				333	-
4	+	13167238	458	72.86	42.63		37	25	2	4	0	0	0	0	0	1		AT5G67040.1				210	-
4	+	13294322	1809	82.51	57.97		41	15	7	7	0	0	1	0	0	1		AT4G26260.2				549	-
4	-	13441176	577	73.08	71.37		49	6	1	3	0	0	0	0	0	3		AT1G43610.1				546	-
4	-	14420360	9189	68.87	59.24		0	1	3	3	0	0	1	0	0	1		AT4G29270.1				453	-
4	-	14980874	216	77.46	68.27		28	1	1	2	0	0	2	0	0	0		AT4G30730.1				213	-
4	+	14988867	237	93.59	47.85		83	0	1	3	0	0	0	0	1	1		AT2G35280.1				234	-
4	+	15161050	121	87.5	32.26		0	75	1	1	0	0	0	0	0	1		AT4G37500.1				120	-
4	-	16227076	2340	82.5	97.45		2	0	6	6	0	0	0	1	0	1		AT4G33840.1				1680	AT1G43110.1
4	+	16248655	430	94.44	97.62		0	0	3	3	0	0	0	0	0	1		AT4G33865.1				162	-
4	+	16321345	625	79.07	81.45		11	1	2	3	0	0	1	0	0	0		AT5G06265.3				258	-
4	+	17706666	166	94.34	56.99		40	0	1	3	0	0	0	0	0	1		AT2G40710.1				159	-
5	+	453813	481	99	62.92		51	0	3	3	0	0	0	0	0	1		AT3G57870.1				300	-
5	+	1451281	2240	70.45	85.22		31	0	6	7	0	0	1	0	0	1		AT5G05030.1				924	-
5	-	1483208	257	56.58	50.67		31	33	1	2	0	0	0	0	0	1		AT2G41400.1				228	-
5	-	1618905	123	80.49	38.68		11	53	1	3	0	0	1	0	0	0		AT5G06265.3				123	-
5	-	2225575	136	82.22	42.45		11	49	1	2	0	0	0	0	1	0		AT5G06265.3				135	-
5	-	3587252	617	85.71	63.43		27	0	2	2	0	0	0	0	0	1		AT1G07830.1				273	-
5	-	3935333	1080	68.38	60.04		14	82	1	2	0	0	1	0	0	3		AT2G03560.1				816	-
5	+	4326005	112	91.89	100		1	0	1	1	0	0	0	0	1	0		AT4G02489.1				111	-
5	-	4354886	237	73.42	46.2		81	11	1	1	0	0	1	0	0	0		AT3G12600.2				237	-
5	-	4800003	736	83.33	57		0	22	3	3	0	0	0	0	0	1		AT4G20690.1				234	-
5	-	5332041	788	78.5	52.36		113	1	1	1	0	0	0	0	0	2		AT1G09650.1				600	-
5	+	5593501	288	53.13	100		0	0	1	1	0	0	2	0	0	0		AT2G19146.1				288	-
5	-	5967446	295	75.9	92.22		0	0	1	1	0	0	0	1	0	1		AT5G18060.1				249	-
5	-	7606741	611	71.25	71.75		10	2	1	2	0	0	0	0	0	1		AT5G22791.1				480	-
5	+	7612310	483	84.48	90.26		5	0	3	3	0	0	0	0	1	0		AT1G49938.1				174	-
5	+	8133501	516	86.47	85.43		0	23	1	3	0	0	1	0	0	0		AT2G07739.1				510	-
5	+	8426113	670	57.75	78.64		9	4	2	3	0	0	2	0	0	0		AT1G36960.1				426	-
5	-	8469512	106	80	14.29		209	1	1	1	0	0	0	0	0	1		AT3G27140.1				105	-
5	-	8614386	361	76.92	55.98		93	0	1	3	0	0	3	0	0	1		AT5G35050.1				351	-
5	-	8624350	5806	74.13	74.61		13	25	5	5	0	0	0	0	0	1		AT5G25030.1				429	-
5	+	8666326	992	60	82.09		0	3	4	5	0	0	0	1	0	0		AT2G12935.1				360	-
5	+	8700689	123	60.98	66.13		1	20	1	2	0	0	1	0	0	0		AT2G06667.1				123	-
5	+	8715727	132	54.55	14.06		3	266	1	2	0	0	1	0	0	0		AT3G16820.1				132	-
5	+	8972457	105	91.43	68.63		17	0	1	1	0	0	1	0	0	0		AT3G06895.1				105	-
5	-	9023045	133	86.36	10.65		116	252	1	2	0	0	1	0	0	0		AT3G51110.1				132	-
5	+	9220105	1559	77.66	60.55		49	0	5	6	0	0	1	1	0	3		AT5G26280.2				591	-
5	+	9283564	445	74.07	78.03		11	17	1	1	0	0	1	1	1	2		AT2G33175.1				405	-
5	-	9837562	383	84.68	87.94		0	5	1	2	0	0	1	0	0	1		AT1G29450.1				372	-
5	+	9989174	105	62.86	44.87		41	2	1	3	0	0	1	0	0	0		AT2G05185.2				105	-
5	-	10125520	1063	84	88.11		0	0	5	5	0	0	2	0	0	2		AT3G44210.1				375	-
5	-	10195206	1267	72.38	73.8		0	4	2	2	0	0	2	0	0	2		AT1G61800.1				858	-
5	-	10206253	539	72.83	91.53		0	8	1	1	0	0	2	0	0	3		AT3G27999.1				519	-
5	+	10261016	1665	83.6	59.44		0	219	4	9	0	0	0	0	0	4		AT1G02190.1				1116	-
5	+	10306558	1584	93.17	68.65		122	0	6	7	0	0	1	0	0	3		AT3G52660.1				966	-
5	-	10318001	13457	93.75	27.94		0	122	2	2	0	0	0	0	0	1		AT5G28450.1				144	-
5	+	10364645	188	83.87	56.36		0	47	1	1	0	0	0	0	0	1		AT3G44935.1				186	-
5	-	10388521	1219	55.22	50.18		91	80	2	7	0	0	0	0	0	2		AT1G35150.1				690	-
5	+	10412927	2186	62.89	78.4		61	21	4	6	0	0	1	0	0	3		AT4G10200.1				1722	-
5	-	10423834	1459	72.22	75.77		50	0	8	10	0	0	1	0	0	1		AT5G03520.1				486	-
5	-	10426688	201	67.16	88.16		7	2	1	1	0	0	0	1	0	0		AT2G16020.1				201	-
5	+	10511265	1121	69.33	48.42		102	44	4	6	0	0	1	0	0	1		AT5G27890.1				489	-
5	+	10513723	861	68.58	69.11		48	0	1	1	0	0	1	0	0	2		AT3G22770.1				678	-
5	+	10690072	720	73.18	67.9		71	0	1	2	0	0	2	1	0	0		AT1G43722.1				660	-
5	-	10762314	789	64.94	46.87		0	144	3	7	0	0	0	0	0	1		AT3G32904.1				462	-
5	+	10834676	488	67.5	57.03		24	64	2	3	0	0	0	2	0	0		AT5G35695.1				360	-
5	+	10923208	396	77.95	50.2		0	124	1	3	0	0	1	0	0	2		AT3G26520.1				381	-
5	-	10937325	2342	75.27	46.92		21	152	5	5	0	0	1	0	1	1		AT1G40087.1				546	-
5	+	10940517	1219	66.29	75.75		35	1	1	2	0	0	0	1	0	2		AT3G01345.1				1059	AT2G25687.1
5	-	10990552	507	88.68	90.88		0	9	2	2	0	0	0	0	3	1		AT5G29613.1				318	-
5	+	10992775	519	71.9	57.5		24	57	2	3	0	0	0	0	0	1		AT5G35695.1				363	-
5	+	10997043	1740	86.27	100		0	0	3	3	0	0	3	0	0	0		AT5G28910.1				1224	-
5	+	11068137	2292	73.77	82.79		16	84	5	6	0	0	2	0	0	3		AT5G32590.1				1887	-
5	+	11070955	276	80.77	85.71		0	0	1	1	0	0	2	0	0	2		AT3G30222.1				234	-
5	+	11071403	571	75.18	94.71		0	8	2	2	0	0	0	0	0	2		AT3G30220.1				411	-
5	-	11092718	114	81.58	24.84		0	115	1	2	0	0	1	0	0	0		AT2G09388.1				114	-
5	-	11096473	1865	84.9	64.52		0	254	5	9	0	0	2	0	0	1		AT5G32590.1				1470	AT1G31093.1
5	-	11130867	17327	79.92	52.27		0	56	5	5	0	0	0	0	0	3		AT3G31950.1				792	-
5	-	11184683	105	71.43	100		0	0	1	1	0	0	2	0	0	0		AT1G43624.1				105	-
5	-	11185185	105	71.43	100		0	0	1	1	0	0	2	0	0	0		AT1G43624.1				105	-
5	-	11185687	105	71.43	100		0	0	1	1	0	0	2	0	0	0		AT1G43624.1				105	-
5	-	11186189	105	71.43	100		0	0	1	1	0	0	2	0	0	0		AT1G43624.1				105	-
5	-	11187194	105	71.43	100		0	0	1	1	0	0	2	0	0	0		AT1G43624.1				105	-
5	-	11187696	105	71.43	100		0	0	1	1	0	0	2	0	0	0		AT1G43624.1				105	-
5	-	11188200	105	71.43	100		0	0	1	1	0	0	2	0	0	0		AT1G43624.1				105	-
5	-	11188702	105	71.43	100		0	0	1	1	0	0	2	0	0	0		AT1G43624.1				105	-
5	-	11278337	929	88.03	96.4		0	0	3	3	0	0	2	0	0	2		AT5G28950.1				426	-
5	+	11281298	144	58.33	15.58		259	1	1	2	0	0	0	1	0	0		AT2G29880.1				144	-
5	+	11287982	452	65.38	27.78		18	286	1	2	0	0	0	0	0	2		AT5G54060.1				390	-
5	+	11300284	426	63.91	72.28		41	1	1	1	0	0	1	0	1	1		AT5G01080.1				399	-
5	+	11307537	315	58.16	53.26		28	49	1	3	0	0	1	0	0	0		AT5G01080.1				294	-
5	-	11534685	2699	79.7	95.31		0	6	6	6	0	0	3	0	0	2		AT5G32590.1				2172	-
5	+	12098324	1322	70.2	58.2		0	270	2	2	0	0	1	1	0	2		AT1G51172.1				1188	-
5	+	12183850	555	79.45	69.35		24	35	2	2	0	0	1	0	0	1		AT5G35695.1				438	-
5	+	12207551	498	71.43	55.33		102	1	2	4	0	0	1	0	0	0		AT3G32150.1				399	-
5	+	12208260	182	80.43	50.55		14	20	1	2	0	0	0	0	0	1		AT3G30222.1				138	-
5	+	12208633	631	81.08	95.53		0	2	2	2	0	0	2	0	1	1		AT3G43150.1				555	-
5	+	12209409	587	76.54	100		0	0	2	2	0	0	1	0	0	1		AT5G29050.1				486	-
5	+	12390264	537	83.14	55.84		120	0	1	2	0	0	1	0	0	4		AT2G29880.1				516	-
5	-	12419575	483	90.11	100		0	0	2	2	0	0	2	0	1	0		AT5G32619.1				273	-
5	+	12499713	588	76.02	98		0	4	1	1	0	0	2	0	0	0		AT5G49250.1				588	-
5	-	12577645	977	72.97	92.92		0	5	3	3	0	0	0	0	0	1		AT5G35603.2				444	-
5	-	12579244	2732	81.5	94.66		0	1	6	6	0	0	0	0	0	3		AT5G32590.1				2157	-
5	+	12596781	1318	78.16	94.28		0	0	1	1	0	0	1	0	0	1		AT5G33340.1				1236	-
5	-	12678711	4123	90.31	64.4		41	71	2	3	0	0	2	0	0	1		AT3G56680.1				681	-
5	-	12737076	1104	84.96	68		120	0	2	3	0	0	0	0	1	3		AT3G56630.1				1017	-
5	+	12784483	355	77.59	62.03		0	68	1	4	0	0	2	0	1	1		AT1G36100.1				348	-
5	+	12787317	123	80.49	45.05		38	12	1	1	0	0	1	0	0	0		AT3G30222.1				123	-
5	+	12823357	105	71.43	100		0	0	1	1	0	0	2	0	0	0		AT1G43624.1				105	-
5	+	12824355	105	68.57	100		0	0	1	1	0	0	1	1	0	0		AT1G43624.1				105	-
5	+	12866076	105	71.43	100		0	0	1	1	0	0	2	0	0	0		AT1G43624.1				105	-
5	+	12867074	105	68.57	100		0	0	1	1	0	0	1	1	0	0		AT1G43624.1				105	-
5	-	12923587	173	73.58	36.81		86	5	1	1	0	0	0	0	0	1		AT3G29790.1				159	-
5	+	12984703	636	65.38	93.99		0	3	2	2	0	0	0	0	0	2		AT3G43150.1				546	-
5	+	13059812	769	83.61	79.96		0	31	2	4	0	0	1	0	0	0		AT5G36080.1				366	-
5	+	13221189	348	90.52	100		0	0	1	1	0	0	1	0	0	0		AT5G34887.1				348	-
5	-	13652111	215	77.94	89.47		5	0	1	1	0	0	0	0	0	1		AT1G47265.1				204	-
5	-	13685646	473	72.19	87.28		0	2	1	1	0	0	1	0	0	2		AT2G19960.1				453	-
5	-	13787852	234	61.54	10.25		598	85	1	1	0	0	1	0	0	0		AT5G32590.1				234	-
5	-	13789683	303	76.24	54.01		54	32	1	1	0	0	1	0	0	0		AT1G36100.1				303	-
5	-	13816225	242	90.28	80.9		16	0	1	1	0	0	0	0	0	1		AT2G03570.1				216	-
5	+	13955427	991	79.08	84.07		10	1	1	1	0	0	0	0	0	1		AT5G38490.1				918	-
5	-	13968789	1067	82.85	92.47		15	1	1	1	0	0	1	0	0	2		AT1G65250.1				1032	-
5	+	14242601	460	63.44	21.43		22	315	3	5	0	0	0	0	0	1		AT3G12203.1				279	-
5	-	14316662	934	71.52	37.05		243	10	6	7	0	0	1	1	0	0		AT3G42550.1				474	-
5	+	14555137	338	62.24	65.33		0	26	1	1	0	0	0	0	0	1		AT5G06030.1				294	-
5	+	14556140	449	73.91	92		0	11	1	1	0	0	0	0	0	1		AT5G06030.1				414	-
5	+	14588894	145	85.71	20.79		17	137	1	2	0	0	0	0	0	1		AT5G62350.1				126	-
5	-	14628209	639	60.34	85.65		7	0	1	1	0	0	2	2	0	0		AT5G16486.1				537	-
5	-	14652747	1128	87.21	35.38		157	0	2	2	0	0	0	0	1	1		AT5G07090.2				258	-
5	+	14688265	212	84.29	69.31		0	30	1	2	0	0	0	0	0	1		AT2G22940.1				210	-
5	-	14851736	744	81.97	84.12		0	37	1	2	0	0	1	0	0	0		AT2G32600.1				699	-
5	+	15022678	854	93.94	94.92		0	5	4	4	0	0	1	0	0	0		AT4G10845.1				297	-
5	-	15198468	5798	84.23	83.19		0	0	3	3	0	0	0	0	1	1		AT5G38100.1				894	-
5	-	15291016	1059	71.01	43.78		14	150	2	2	0	0	0	0	0	2		AT1G20030.2				414	-
5	+	15369684	1560	77.47	94.3		0	3	3	4	0	0	0	0	0	1		AT5G38396.1				1305	-
5	-	15443904	246	72.46	41.07		83	10	1	4	0	0	0	1	0	1		AT5G38580.1				207	-
5	-	15797743	1973	77.15	91.96		0	8	2	3	0	0	0	0	0	1		AT5G39471.1				1497	-
5	-	15830985	287	83.16	98.96		0	0	1	1	0	0	0	0	0	1		AT3G59455.1				285	-
5	+	15856222	212	91.3	68.32		0	30	1	3	0	0	0	0	0	2		AT2G22940.1				207	-
5	-	16076668	1361	77.02	68.01		95	3	5	7	0	0	1	0	0	1		AT4G15540.1				705	-
5	-	16098401	532	73.17	43.74		2	94	3	6	0	0	1	0	0	0		AT3G48840.1				246	-
5	+	16400678	3544	82.22	93.27		0	0	4	4	0	0	1	0	0	0		AT5G40910.1				3087	-
5	+	16408165	967	90.97	96.69		0	9	1	1	0	0	0	0	0	1		AT3G27060.1				963	-
5	+	16602627	802	69.05	59.43		154	5	1	4	0	0	0	0	0	2		AT2G38590.1				756	-
5	+	16716185	365	71.43	60.09		0	55	2	4	0	0	0	1	0	0		AT5G41765.1				273	-
5	-	17020007	348	93.1	100		0	0	1	1	0	0	1	0	0	0		AT5G42567.1				348	-
5	-	17269038	235	78.21	13.02		519	2	1	1	0	0	0	0	1	0		AT3G07180.1				234	-
5	+	17326933	957	73.06	73.11		55	1	2	4	0	0	0	1	0	1		AT5G42640.1				657	-
5	+	17339178	129	95.35	51.81		41	0	1	1	0	0	1	0	0	0		AT5G43185.1				129	-
5	+	17344558	327	82.19	43.14		97	0	2	5	0	0	3	0	0	0		AT5G43210.1				219	-
5	-	17404485	342	80.19	65.84		35	3	1	1	0	0	0	0	0	2		AT3G43480.1				318	-
5	+	17482274	370	97.78	99.27		0	0	2	2	0	0	0	0	0	1		AT5G43513.1				270	-
5	+	17535663	231	79.45	40.11		0	91	1	5	0	0	0	0	0	2		AT1G04260.1				219	-
5	+	17543142	351	82.76	80.56		0	0	1	1	0	0	0	1	0	0		AT2G36180.1				348	-
5	-	17901815	1475	85.95	92.12		20	4	1	4	0	0	0	0	0	1		AT5G44440.1				1473	AT1G48422.1
5	-	18148531	341	61.26	60.99		44	19	1	1	0	0	0	0	0	1		AT4G03292.1				333	-
5	+	18420753	241	96.97	68.75		22	0	1	1	0	0	0	0	1	0		AT1G48953.1				198	-
5	-	18625559	145	85.71	20.79		17	137	1	2	0	0	0	0	0	1		AT5G62350.1				126	-
5	+	19001491	745	93.18	96.38		0	0	2	2	0	0	1	0	0	0		AT1G11785.1				132	-
5	+	19350942	219	94.12	13.37		139	193	2	2	0	0	0	0	0	1		AT5G47770.1				153	-
5	+	19432936	175	75	71.23		3	12	1	3	0	0	0	0	0	1		AT1G47915.1				156	-
5	-	19495464	1760	69.77	64.91		9	37	2	3	0	0	0	0	0	1		AT4G29710.1				258	-
5	+	19589835	378	68.85	47.47		28	93	1	3	0	0	0	0	2	2		AT3G28560.1				366	-
5	+	19951909	689	73.13	60.7		135	1	1	3	0	0	2	1	0	1		AT3G24260.1				681	-
5	-	19986801	3720	60.27	66.52		44	22	7	9	0	0	1	1	0	0		AT5G52000.1				876	-
5	-	20376311	632	77.78	48.71		29	147	1	4	0	0	3	1	0	2		AT5G50120.1				567	-
5	-	20776249	156	64	25.38		16	131	1	3	0	0	1	0	0	0		AT1G50325.1				150	-
5	-	21160244	249	69.88	52.87		32	42	1	5	0	0	2	0	0	0		AT3G43280.1				249	-
5	-	21223147	637	60.14	59.97		64	1	2	2	0	0	0	0	0	1		AT4G25570.1				429	-
5	+	21280242	760	69.14	48.13		128	39	3	6	0	0	0	0	0	1		AT2G15710.1				525	-
5	-	21932142	882	84.75	60.26		99	0	1	3	0	0	4	0	0	2		AT5G54060.1				846	-
5	+	22006895	1295	78.55	74.19		4	7	5	5	0	0	1	0	0	3		AT1G76680.1				825	-
5	+	22268041	1086	74.9	54.14		156	0	2	4	0	0	0	0	0	1		AT1G56400.1				777	-
5	+	22377306	308	81.36	52.98		18	32	2	4	0	0	0	0	0	1		AT5G55135.1				177	-
5	+	22461854	287	81.91	90.38		7	3	1	1	0	0	0	0	0	1		AT5G55450.1				282	-
5	+	22932778	162	62.96	35.29		92	7	1	1	0	0	1	0	0	0		AT3G25727.1				162	-
5	-	23312401	289	81.71	60.29		0	29	1	1	0	0	0	0	0	1		AT5G57570.1				246	-
5	+	24203936	327	81.91	28.75		218	0	1	2	0	0	1	0	0	2		AT5G60180.1				282	-
5	-	24464223	151	81.63	42.24		58	7	1	4	0	0	0	0	0	2		AT5G60810.1				147	-
5	+	24798159	451	86.76	83.74		4	0	3	3	0	0	0	1	0	0		AT2G10450.1				204	-
5	+	25591553	169	74	45.05		29	27	1	1	0	0	0	0	0	1		AT5G09270.1				150	-
5	+	26829660	137	90.7	17.2		29	178	1	2	0	0	0	0	0	1		AT5G65610.1				129	-
